# Supplementary material for: Mutations in Genes with a Role in Cell Envelope Biosynthesis Render Gram-Negative Bacteria Highly Susceptible to the Anti-Infective Small Molecule D66
Source: Microorganisms. 2025 Jun 29;13(7):1521. doi: 10.3390/microorganisms13071521 (PMC12299019; doi:10.3390/microorganisms13071521)
Supplement: Supplementary file 1 [file microorganisms-13-01521-s001.zip]

Archive with 1 entries (1 files):
- microorganisms-3698812-supplementary.xlsx
