# Supplementary material for: Mutations in Genes with a Role in Cell Envelope Biosynthesis Render Gram-Negative Bacteria Highly Susceptible to the Anti-Infective Small Molecule D66
Source: Microorganisms. 2025 Jun 29;13(7):1521. doi: 10.3390/microorganisms13071521 (PMC12299019; doi:10.3390/microorganisms13071521)
Supplement: Supplementary file 1 [file microorganisms-13-01521-s001.zip › microorganisms-3698812-supplementary.xlsx]

## Sheet: PMB and D66 screen
Screen of transposon mutants in Typhimurium 14028S in polymyxin B and D66, alone and combined												Effect of polymyxin B (PMB)																		Effect of 100uM D66 alone																		Effect of 25uM D66+PMB vs PMB
												F01 vs F02 03h 2in2out			F01 vs F02 03h 3in3out			F01 vs F02 24h 2in2out			F01 vs F02 24h 3in3out			F01 vs F02 27h 2in2out			F01 vs F02 48h 2in2out			F01 vs F06 03h 2in2out			F01 vs F06 03h 3in3out			F01 vs F06 24h 2in2out			F01 vs F06 24h 3in3out			F01 vs F06 27h 2in2out			F01 vs F06 48h 2in2out			F02 vs F03 03h 2in2out
												Exp0102			Exp010203			Exp0102			Exp010203			Exp0203			Exp0203			Exp0102			Exp010203			Exp0102			Exp010203			Exp0203			Exp0203			Exp0102
1	2	3	4	5	6	7	8	9	10	11	12	57	59	60	61	63	64	65	67	68	69	71	72	73	75	76	77	79	80	81	83	84	85	87	88	89	91	92	93	95	96	97	99	100	101	103	104	105	107
	Locus_Tag	Locus_Tag	Chr	feature_tsart	feature_end	feature_strand	feature_length	number_of_barcodes_per_feature_in_library	feature_tag	feature_function		Input.vs.Output.log2FoldChange	Input.vs.Output.pvalue	Input.vs.Output.padj	Input.vs.Output.log2FoldChange	Input.vs.Output.pvalue	Input.vs.Output.padj	Input.vs.Output.log2FoldChange	Input.vs.Output.pvalue	Input.vs.Output.padj	Input.vs.Output.log2FoldChange	Input.vs.Output.pvalue	Input.vs.Output.padj	Input.vs.Output.log2FoldChange	Input.vs.Output.pvalue	Input.vs.Output.padj	Input.vs.Output.log2FoldChange	Input.vs.Output.pvalue	Input.vs.Output.padj	Input.vs.Output.log2FoldChange	Input.vs.Output.pvalue	Input.vs.Output.padj	Input.vs.Output.log2FoldChange	Input.vs.Output.pvalue	Input.vs.Output.padj	Input.vs.Output.log2FoldChange	Input.vs.Output.pvalue	Input.vs.Output.padj	Input.vs.Output.log2FoldChange	Input.vs.Output.pvalue	Input.vs.Output.padj	Input.vs.Output.log2FoldChange	Input.vs.Output.pvalue	Input.vs.Output.padj	Input.vs.Output.log2FoldChange	Input.vs.Output.pvalue	Input.vs.Output.padj	Input.vs.Output.log2FoldChange	Input.vs.Output.pvalue
14809	STM14_5526	STM14_5526	CP001362	94	378	+	284	2	XXX	putative cytoplasmic protein		-0.402969	0.58474	0.999992	-0.4555	0.472078	0.999968	-0.214227	0.696994	0.999941	-0.0609233	0.884105	0.999963	-0.0168706	0.980911	0.999986	-0.750637	0.315171	0.999997	-0.0974727	0.889941	0.999984	0.0940855	0.85442	0.999945	-0.352096	0.546326	0.999991	-0.0317515	0.938471	0.999957	-0.618613	0.42164	0.999923	-0.230354	0.710559	0.999979	0.335922	0.709302
14814	STM14_5526@Antisense	STM14_5526	CP001362	94	378	+	284	4	XXX	putative cytoplasmic protein		-0.473146	0.363671	0.999992	-0.622904	0.15726	0.999968	-0.239709	0.537822	0.999941	-0.152419	0.600114	0.999963	-0.200767	0.757751	0.999986	0.393429	0.46771	0.999997	-0.0398006	0.931221	0.999984	-0.266941	0.459062	0.999945	-0.277958	0.49626	0.999991	-0.291541	0.323492	0.999957	-0.0645939	0.919111	0.999923	-0.0683709	0.904031	0.999979	0.0282072	0.966852
3934	Intergen_3958@-	Intergen_3958	CP001362	379	711	+	333	1	XXX	Intergen		3.45002	0.206997	0.999992	0.226967	0.887784	NA	2.52693	0.15196	0.999941	2.67901	0.0723964	0.999963	-0.6809	0.743654	0.999986	-1.88146	0.399423	NA	2.73578	0.417992	0.999984	-0.122684	0.936261	0.999945	2.40498	0.188795	0.999991	2.70404	0.0598027	0.999957	-1.66676	0.444349	0.999923	-1.01194	0.595079	0.999979	0.439973	0.829543
3935	Intergen_3958@+	Intergen_3958	CP001362	379	711	+	333	2	XXX	Intergen		0.267948	0.759926	0.999992	0.0391334	0.963353	0.999968	-0.455407	0.569119	0.999941	-0.189813	0.751035	0.999963	0.0657883	0.95881	0.999986	-0.423139	0.6249	0.999997	-0.212286	0.820172	0.999984	-0.0930444	0.897708	0.999945	0.530933	0.45224	0.999991	0.426116	0.429193	0.999957	0.146129	0.906871	0.999923	-0.075646	0.924237	0.999979	-0.215784	0.836933
14810	STM14_5526.J	STM14_5526.J	CP001362	382	546	+	164	1	XXX	hypothetical protein		0.0396384	0.938122	0.999992	-0.038605	0.927955	0.999968	0.115005	0.756104	0.999941	0.172017	0.520827	0.999963	0.262798	0.62914	0.999986	-0.306409	0.532	0.999997	0.308543	0.517669	0.999984	0.253662	0.47529	0.999945	0.126386	0.734833	0.999991	-0.045513	0.867758	0.999957	-0.27826	0.653961	0.999923	-0.449022	0.334519	0.999979	0.340745	0.534755
14811	STM14_5526.J@Antisense	STM14_5526.J	CP001362	382	546	+	164	3	XXX	hypothetical protein		0.00408097	0.991455	0.999992	-0.109665	0.732304	0.999968	0.321148	0.320814	0.999941	0.306445	0.198842	0.999963	-0.000311362	0.999432	0.999986	-0.0426262	0.92118	0.999997	0.266647	0.45843	0.999984	0.277572	0.30148	0.999945	0.206225	0.537708	0.999991	0.260896	0.261914	0.999957	-0.0461571	0.917459	0.999923	0.272259	0.46412	0.999979	-0.0555142	0.905833
14812	STM14_5526.J2	STM14_5526.J2	CP001362	518	688	-	170	4	XXX	hypothetical protein		0.329474	0.308028	0.999992	0.245368	0.3908	0.999968	0.0373299	0.894088	0.999941	-0.0790638	0.708436	0.999963	0.41963	0.310874	0.999986	-0.351251	0.290415	0.999997	-0.00784741	0.981516	0.999984	0.0113099	0.964991	0.999945	0.10533	0.710164	0.999991	-0.0502724	0.804623	0.999957	0.020755	0.960688	0.999923	-0.145375	0.641304	0.999979	-0.285953	0.459141
14813	STM14_5526.J2@Antisense	STM14_5526.J2	CP001362	518	688	-	170	1	XXX	hypothetical protein		-0.0634647	0.938893	0.999992	-0.139051	0.842058	0.999968	-0.749442	0.31399	0.999941	-0.380682	0.463112	0.999963	-0.254452	0.771614	0.999986	0.768899	0.354402	0.999997	-0.00499016	0.995037	0.999984	0.0213666	0.971491	0.999945	-0.615287	0.394064	0.999991	-0.468206	0.348318	0.999957	-0.266795	0.756771	0.999923	0.889874	0.257614	0.999979	0.391159	0.675984
14815	STM14_5527	STM14_5527	CP001362	712	1154	+	442	7	nuc [J]_1	putative phospholipase D~disrupted by frameshift		0.0173011	0.951641	0.999992	0.0552422	0.817248	0.999968	-0.0487241	0.825611	0.999941	0.0335672	0.847769	0.999963	0.0177615	0.959474	0.999986	0.0843539	0.770739	0.999997	0.108079	0.690383	0.999984	0.115658	0.576616	0.999945	0.047092	0.832764	0.999991	0.131198	0.432928	0.999957	-0.0336912	0.922882	0.999923	0.157168	0.565974	0.999979	-0.116611	0.735187
14818	STM14_5527@Antisense	STM14_5527	CP001362	712	1154	+	442	3	nuc [J]_1	putative phospholipase D~disrupted by frameshift		-0.411414	0.437583	0.999992	-0.484282	0.265488	0.999968	-0.0994396	0.806523	0.999941	-0.0867538	0.774127	0.999963	0.61546	0.351169	0.999986	0.23097	0.6275	0.999997	-0.301015	0.552648	0.999984	-0.196135	0.601902	0.999945	0.107235	0.782409	0.999991	0.0798403	0.772557	0.999957	0.686445	0.305372	0.999923	-0.279399	0.56204	0.999979	-0.300913	0.682166
14816	STM14_5527.J	STM14_5527.J	CP001362	760	1265	-	505	13	XXX	conserved hypothetical protein		-0.0497898	0.846278	0.999992	0.108965	0.617194	0.999968	0.133411	0.495271	0.999941	0.045254	0.765489	0.999963	0.0641231	0.831494	0.999986	0.0336475	0.900086	0.999997	0.0481231	0.844857	0.999984	0.0348689	0.858841	0.999945	0.0196725	0.924054	0.999991	-0.0529516	0.72318	0.999957	-0.0404979	0.894181	0.999923	-0.0867384	0.75254	0.999979	-0.472808	0.147802
14817	STM14_5527.J@Antisense	STM14_5527.J	CP001362	760	1265	-	505	1	XXX	conserved hypothetical protein		-0.409939	0.706893	0.999992	-0.675136	0.503243	0.999968	0.481109	0.713624	0.999941	0.289222	0.775107	0.999963	-1.0877	0.375471	0.999986	-0.23215	0.872369	0.999997	-0.910839	0.418945	0.999984	-0.836014	0.337089	0.999945	1.05344	0.372464	0.999991	1.39106	0.0764998	0.999957	-1.44004	0.264894	0.999923	1.22555	0.264652	0.999979	-0.311313	0.831033
3936	Intergen_3959@-	Intergen_3959	CP001362	1155	1332	+	178	2	XXX	Intergen		0.164145	0.84378	0.999992	-0.147888	0.829289	0.999968	0.597982	0.335719	0.999941	0.593518	0.221635	0.999963	0.216748	0.818618	0.999986	0.244054	0.796906	0.999997	0.194102	0.813811	0.999984	-0.210924	0.738717	0.999945	-0.351277	0.665585	0.999991	0.164999	0.760996	0.999957	-0.707116	0.515678	0.999923	0.688517	0.400157	0.999979	-0.525316	0.623553
3937	Intergen_3959@+	Intergen_3959	CP001362	1155	1332	+	178	1	XXX	Intergen		-0.523742	0.558451	0.999992	-0.680409	0.377867	0.999968	-0.595974	0.317743	0.999941	-0.571717	0.213135	0.999963	-0.481936	0.669795	0.999986	-0.502868	0.587625	0.999997	-0.0563411	0.944187	0.999984	-0.0240058	0.968338	0.999945	-0.710223	0.259377	0.999991	-0.565503	0.202125	0.999957	-0.283536	0.793517	0.999923	-0.452619	0.616954	0.999979	0.683896	0.509096
14819	STM14_5528.J	STM14_5528.J	CP001362	1354	1599	+	245	5	repC	DNA replication		-0.0391067	0.891124	0.999992	0.00345327	0.988496	0.999968	-0.207993	0.459658	0.999941	-0.0350396	0.862589	0.999963	0.277524	0.496568	0.999986	0.133921	0.704791	0.999997	-0.311863	0.295998	0.999984	-0.28306	0.212934	0.999945	-0.121105	0.647117	0.999991	-0.102492	0.585585	0.999957	0.155748	0.701477	0.999923	0.202419	0.545555	0.999979	-0.0139982	0.968865
14820	STM14_5528.J@Antisense	STM14_5528.J	CP001362	1354	1599	+	245	5	repC	DNA replication		-0.114212	0.760464	0.999992	0.159761	0.649728	0.999968	0.147969	0.621708	0.999941	0.172801	0.425832	0.999963	0.0715893	0.866033	0.999986	0.0750123	0.851947	0.999997	0.393118	0.230208	0.999984	0.521322	0.074607	0.999945	0.0801735	0.795421	0.999991	0.0427611	0.842522	0.999957	0.156371	0.710229	0.999923	0.279679	0.446809	0.999979	-0.0319158	0.949784
3938	Intergen_3960@-	Intergen_3960	CP001362	1600	1721	+	122	5	XXX	Intergen		0.442788	0.198526	0.999992	0.273368	0.340254	0.999968	0.299699	0.264154	0.999941	0.319136	0.108042	0.999963	-0.0618357	0.883204	0.999986	-0.10363	0.771257	0.999997	0.190614	0.596448	0.999984	0.0687425	0.795711	0.999945	0.0385723	0.893425	0.999991	-0.0346436	0.864087	0.999957	0.0648752	0.873319	0.999923	0.230408	0.491623	0.999979	-0.328712	0.421022
3939	Intergen_3960@+	Intergen_3960	CP001362	1600	1721	+	122	5	XXX	Intergen		0.82822	0.0975294	0.999992	0.356223	0.450051	0.999968	0.145165	0.696614	0.999941	0.134233	0.633591	0.999963	-0.393715	0.476788	0.999986	-0.178485	0.713028	0.999997	0.600407	0.252291	0.999984	0.408799	0.288827	0.999945	-0.157405	0.695117	0.999991	-0.20749	0.459813	0.999957	-0.410896	0.451284	0.999923	-0.278292	0.547372	0.999979	0.076997	0.882223
14821	STM14_5529	STM14_5529	CP001362	1722	1844	+	122	2	repA3	DNA replication		-0.210661	0.729293	0.999992	-0.241832	0.636613	0.999968	0.345017	0.471921	0.999941	0.155965	0.679726	0.999963	-0.500589	0.498337	0.999986	-0.347308	0.505829	0.999997	0.0840314	0.880927	0.999984	0.204422	0.618768	0.999945	-0.110154	0.825841	0.999991	-0.204417	0.56059	0.999957	-0.269262	0.707373	0.999923	-0.228022	0.647178	0.999979	0.228277	0.755493
14822	STM14_5529@Antisense	STM14_5529	CP001362	1722	1844	+	122	4	repA3	DNA replication		0.467024	0.355583	0.999992	0.568904	0.216737	0.999968	-0.0659755	0.854479	0.999941	-0.0133604	0.960704	0.999963	0.105736	0.852711	0.999986	0.524811	0.264811	0.999997	0.460858	0.348808	0.999984	0.521154	0.205066	0.999945	-0.0461608	0.902801	0.999991	-0.109069	0.693424	0.999957	0.353291	0.531622	0.999923	-0.327252	0.494315	0.999979	-0.205604	0.70854
14823	STM14_5530	STM14_5530	CP001362	1849	1926	+	77	1	tap	replication of plasmid		0.261405	0.918596	0.999992	-0.374826	0.85773	NA	0.161882	0.885326	0.999941	-0.34591	0.709157	0.999963	-0.0758757	0.968345	0.999986	0.15709	0.917307	NA	1.32554	0.484024	0.999984	0.756644	0.583662	0.999945	-0.423041	0.744969	0.999991	0.0862727	0.917515	0.999957	-0.684462	0.762777	0.999923	0.26388	0.849056	0.999979	0.348838	0.90512
14824	STM14_5530@Antisense	STM14_5530	CP001362	1849	1926	+	77	1	tap	replication of plasmid		-0.108871	0.894096	0.999992	-0.470138	0.503937	0.999968	0.354515	0.611882	0.999941	0.0243438	0.96522	0.999963	0.254124	0.823002	0.999986	0.4277	0.693872	0.999997	-0.101632	0.898769	0.999984	-0.34453	0.568316	0.999945	-0.111789	0.886396	0.999991	-0.229577	0.675909	0.999957	0.026204	0.982024	0.999923	1.36667	0.112569	0.999979	-0.644741	0.571053
14825	STM14_5531	STM14_5531	CP001362	1907	2788	+	881	15	repA	DNA replication		0.191475	0.3769	0.999992	0.0694725	0.700736	0.999968	-0.000839139	0.996166	0.999941	-0.0111163	0.930879	0.999963	0.208958	0.44442	0.999986	0.0875611	0.69827	0.999997	-0.105051	0.63296	0.999984	-0.0767067	0.643272	0.999945	0.0511926	0.785632	0.999991	0.0358537	0.787134	0.999957	0.0566847	0.834532	0.999923	0.00812267	0.971008	0.999979	-0.198166	0.440944
14831	STM14_5531@Antisense	STM14_5531	CP001362	1907	2788	+	881	17	repA	DNA replication		-0.437472	0.0285187	0.999992	-0.480717	0.00339627	0.99822	-0.209087	0.207004	0.999941	-0.228443	0.0625167	0.999963	-0.0664195	0.822137	0.999986	-0.178565	0.3949	0.999997	-0.144181	0.430573	0.999984	-0.0157074	0.915692	0.999945	-0.310401	0.062084	0.999991	-0.265538	0.0253533	0.999957	0.00167296	0.994876	0.999923	-0.0907354	0.652666	0.999979	-0.0354229	0.890948
3940	Intergen_3961@-	Intergen_3961	CP001362	2789	3728	+	940	8	XXX	Intergen		-0.0558557	0.858602	0.999992	-0.114706	0.66903	0.999968	-0.0664861	0.798813	0.999941	0.160417	0.417058	0.999963	-0.0910094	0.83014	0.999986	-0.0397887	0.906981	0.999997	-0.297027	0.385124	0.999984	-0.143534	0.564713	0.999945	0.0644679	0.812014	0.999991	0.061601	0.748858	0.999957	0.117084	0.761	0.999923	0.0166634	0.958683	0.999979	-0.0209146	0.956539
3941	Intergen_3961@+	Intergen_3961	CP001362	2789	3728	+	940	2	XXX	Intergen		-0.276119	0.574704	0.999992	0.21587	0.604058	0.999968	-0.0535068	0.891004	0.999941	0.131101	0.637601	0.999963	-0.11395	0.846257	0.999986	-0.0847301	0.86039	0.999997	-0.361197	0.455423	0.999984	-0.0924835	0.800245	0.999945	0.124223	0.735584	0.999991	0.195476	0.445597	0.999957	0.382627	0.470594	0.999923	0.0866682	0.846763	0.999979	0.331697	0.570006
14826	STM14_5531.J	STM14_5531.J	CP001362	2800	3015	+	215	1	XXX	hypothetical protein		-0.0416948	0.960766	0.999992	-0.281695	0.681264	0.999968	0.169505	0.769438	0.999941	0.0891064	0.829175	0.999963	0.00504874	0.994817	0.999986	0.434919	0.533222	0.999997	0.34923	0.647143	0.999984	0.0979448	0.860492	0.999945	0.236673	0.687929	0.999991	0.105138	0.793667	0.999957	0.197027	0.792809	0.999923	0.221541	0.752634	0.999979	0.0186822	0.984806
14827	STM14_5531.J@Antisense	STM14_5531.J	CP001362	2800	3015	+	215	1	XXX	hypothetical protein		0.441479	0.397612	0.999992	0.173173	0.694619	0.999968	-0.214922	0.597109	0.999941	-0.18197	0.546347	0.999963	-0.108107	0.858704	0.999986	-0.725256	0.294346	0.999997	0.056498	0.918797	0.999984	-0.129338	0.752165	0.999945	-0.10399	0.802009	0.999991	-0.165718	0.575404	0.999957	-0.336638	0.59064	0.999923	0.254581	0.612069	0.999979	-0.737628	0.286172
14828	STM14_5531.J2	STM14_5531.J2	CP001362	3081	3203	-	122	2	XXX	hypothetical protein		0.40309	0.405827	0.999992	0.360957	0.408919	0.999968	0.306862	0.44902	0.999941	0.00246055	0.993708	0.999963	0.0347854	0.955902	0.999986	-0.747644	0.152478	0.999997	0.0142197	0.978186	0.999984	0.0535703	0.894952	0.999945	0.25456	0.544016	0.999991	-0.0297408	0.921451	0.999957	0.272031	0.649351	0.999923	-0.697769	0.161692	0.999979	-0.0673493	0.903382
14829	STM14_5531.J2@Antisense	STM14_5531.J2	CP001362	3081	3203	-	122	2	XXX	hypothetical protein		0.0134759	0.97304	0.999992	-0.0824644	0.797937	0.999968	-0.492547	0.115643	0.999941	-0.213151	0.388828	0.999963	-0.478898	0.315564	0.999986	0.0686962	0.86315	0.999997	0.0424701	0.909727	0.999984	-0.145377	0.606046	0.999945	-0.104483	0.732093	0.999991	0.0160808	0.943675	0.999957	-0.0718243	0.879493	0.999923	-0.097322	0.795445	0.999979	0.177296	0.703926
14830	STM14_5531.J3	STM14_5531.J3	CP001362	3352	3492	+	140	2	XXX	hypothetical protein		-0.731893	0.131783	0.999992	-0.517508	0.196709	0.999968	0.334795	0.362429	0.999941	0.390319	0.14606	0.999963	0.204236	0.70182	0.999986	-0.21817	0.61038	0.999997	-0.255915	0.548849	0.999984	-0.124927	0.700062	0.999945	0.249642	0.498707	0.999991	0.166875	0.532243	0.999957	0.0585745	0.914016	0.999923	-0.106605	0.795646	0.999979	0.771272	0.182662
14832	STM14_5532.J	STM14_5532.J	CP001362	3573	3869	+	296	9	XXX	outer membrane protein		0.0723344	0.813732	0.999992	-0.0210852	0.939538	0.999968	-0.0624589	0.799882	0.999941	0.00826945	0.967082	0.999963	0.348512	0.346265	0.999986	0.331069	0.314622	0.999997	0.138535	0.631311	0.999984	0.250164	0.258073	0.999945	-0.0275201	0.91315	0.999991	-0.0264956	0.895373	0.999957	0.154518	0.679433	0.999923	0.171433	0.595137	0.999979	-0.247111	0.513621
14833	STM14_5532.J@Antisense	STM14_5532.J	CP001362	3573	3869	+	296	4	XXX	outer membrane protein		-0.356211	0.297424	0.999992	-0.316774	0.263648	0.999968	0.133312	0.646902	0.999941	0.176002	0.409888	0.999963	-0.0918034	0.846566	0.999986	0.100017	0.786959	0.999997	-0.19948	0.553309	0.999984	-0.184774	0.460479	0.999945	0.284944	0.327653	0.999991	0.193981	0.361538	0.999957	-0.109703	0.808029	0.999923	-0.537731	0.179558	0.999979	-0.236727	0.616551
14834	STM14_5532.J2	STM14_5532.J2	CP001362	3900	3992	+	92	2	XXX	hypothetical protein		0.136214	0.84121	0.999992	0.436992	0.467838	0.999968	0.205149	0.681773	0.999941	0.130606	0.726731	0.999963	-0.608619	0.378229	0.999986	-0.132788	0.820633	0.999997	0.334123	0.61206	0.999984	0.47349	0.387565	0.999945	0.0628521	0.904198	0.999991	-0.211388	0.589844	0.999957	-0.49653	0.458886	0.999923	-0.162773	0.776308	0.999979	0.262939	0.734241
14835	STM14_5532.J2@Antisense	STM14_5532.J2	CP001362	3900	3992	+	92	1	XXX	hypothetical protein		-0.445884	0.568906	0.999992	-0.714388	0.262881	0.999968	0.49665	0.41411	0.999941	0.396441	0.410781	0.999963	-0.141244	0.882155	0.999986	0.481348	0.506383	0.999997	-0.245891	0.738583	0.999984	-0.285432	0.585914	0.999945	-0.10516	0.877925	0.999991	0.149211	0.750524	0.999957	0.0339273	0.971617	0.999923	-0.222639	0.784075	0.999979	0.828489	0.345834
14836	STM14_5533	STM14_5533	CP001362	3966	4724	-	758	25	srgC	putative bacterial regulatory helix-turn-helix protein, araC family		-0.1908	0.362801	0.999992	-0.0523851	0.766374	0.999968	0.0824413	0.640164	0.999941	0.13171	0.304404	0.999963	-0.0908585	0.736503	0.999986	0.256269	0.246831	0.999997	-0.0873272	0.660059	0.999984	-0.0360511	0.813151	0.999945	0.0290743	0.872227	0.999991	0.098384	0.443672	0.999957	-0.261042	0.333133	0.999923	0.0173411	0.938561	0.999979	-0.00637087	0.980459
14839	STM14_5533@Antisense	STM14_5533	CP001362	3966	4724	-	758	16	srgC	putative bacterial regulatory helix-turn-helix protein, araC family		-0.134858	0.598072	0.999992	-0.143942	0.495846	0.999968	-0.149138	0.438871	0.999941	-0.117589	0.472433	0.999963	0.060985	0.829161	0.999986	0.327974	0.184477	0.999997	0.280106	0.226722	0.999984	0.294541	0.0889983	0.999945	-0.10155	0.60127	0.999991	-0.0202902	0.895283	0.999957	0.117796	0.671363	0.999923	0.196348	0.437977	0.999979	0.152498	0.634679
14837	STM14_5533.J	STM14_5533.J	CP001362	4711	5010	-	299	7	XXX	hypothetical protein		-0.102873	0.687291	0.999992	0.0931503	0.67671	0.999968	0.114063	0.596943	0.999941	-0.0460614	0.78662	0.999963	0.308101	0.376198	0.999986	0.0313095	0.911621	0.999997	-0.0327804	0.894795	0.999984	0.0028407	0.988616	0.999945	0.216209	0.320575	0.999991	0.213193	0.169059	0.999957	0.249503	0.438501	0.999923	0.00625859	0.981247	0.999979	0.0961528	0.752903
14838	STM14_5533.J@Antisense	STM14_5533.J	CP001362	4711	5010	-	299	11	XXX	hypothetical protein		0.171189	0.396393	0.999992	0.0665403	0.717525	0.999968	-0.0491511	0.768136	0.999941	-0.0256997	0.839761	0.999963	0.151768	0.552856	0.999986	0.0439271	0.834786	0.999997	-0.0134208	0.946875	0.999984	0.0336161	0.825449	0.999945	0.0948529	0.582463	0.999991	0.114312	0.365248	0.999957	-0.20384	0.44014	0.999923	0.102064	0.617265	0.999979	-0.318244	0.245458
14840	STM14_5534	STM14_5534	CP001362	4991	5548	-	557	17	rcK	resistance to complement killing		0.0699257	0.714397	0.999992	0.0428138	0.799451	0.999968	-0.0747632	0.646595	0.999941	0.026654	0.824735	0.999963	-0.023469	0.926021	0.999986	0.0396547	0.842209	0.999997	0.194001	0.281579	0.999984	0.190235	0.182762	0.999945	-0.0185834	0.910627	0.999991	0.015184	0.89979	0.999957	0.0254078	0.918372	0.999923	0.0401814	0.836229	0.999979	0.0232805	0.917361
14843	STM14_5534@Antisense	STM14_5534	CP001362	4991	5548	-	557	6	rcK	resistance to complement killing		-0.0147383	0.964813	0.999992	-0.0151108	0.955393	0.999968	-0.269197	0.316622	0.999941	-0.121087	0.60297	0.999963	0.270605	0.515461	0.999986	-0.0548593	0.861861	0.999997	-0.182566	0.587683	0.999984	-0.16673	0.495961	0.999945	0.035095	0.892916	0.999991	0.195365	0.360245	0.999957	0.247793	0.548995	0.999923	-0.318493	0.314785	0.999979	-0.137159	0.732724
14841	STM14_5534.J	STM14_5534.J	CP001362	5475	5618	-	143	1	XXX	hypothetical protein		0.287712	0.706557	0.999992	0.344309	0.581954	0.999968	0.480951	0.379826	0.999941	0.307449	0.436681	0.999963	0.0734545	0.920594	0.999986	0.916086	0.193949	0.999997	0.735718	0.28427	0.999984	0.599305	0.262473	0.999945	0.0553477	0.92604	0.999991	0.0502634	0.900361	0.999957	0.032396	0.96525	0.999923	0.250793	0.750829	0.999979	0.493355	0.527666
14842	STM14_5534.J@Antisense	STM14_5534.J	CP001362	5475	5618	-	143	4	XXX	hypothetical protein		0.185733	0.529981	0.999992	0.300636	0.217069	0.999968	0.01176	0.960778	0.999941	-0.00301424	0.987067	0.999963	0.472284	0.259196	0.999986	0.430027	0.193695	0.999997	-0.166945	0.602314	0.999984	-0.046828	0.842589	0.999945	-0.162892	0.515883	0.999991	-0.1302	0.469401	0.999957	0.394021	0.332188	0.999923	0.420037	0.165731	0.999979	-0.164095	0.64315
14844	STM14_5535	STM14_5535	CP001362	5638	6537	-	899	25	srgB	putative outer membrane protein		-0.0202128	0.900898	0.999992	-0.000834488	0.994891	0.999968	0.010818	0.935413	0.999941	0.0259132	0.791035	0.999963	-0.0379871	0.861287	0.999986	-0.174181	0.302356	0.999997	0.0355412	0.818223	0.999984	0.091601	0.437068	0.999945	-0.0212777	0.876341	0.999991	-0.00109304	0.991069	0.999957	-0.0492664	0.81519	0.999923	0.0283317	0.858008	0.999979	0.0954707	0.612139
14845	STM14_5535@Antisense	STM14_5535	CP001362	5638	6537	-	899	18	srgB	putative outer membrane protein		-0.2432	0.241851	0.999992	-0.155797	0.375561	0.999968	-0.173015	0.319206	0.999941	-0.199239	0.116567	0.999963	0.0309372	0.907677	0.999986	-0.212684	0.326219	0.999997	0.0169106	0.930597	0.999984	0.075546	0.613705	0.999945	-0.00746911	0.964202	0.999991	-0.0545929	0.648393	0.999957	0.235689	0.369105	0.999923	0.157753	0.433476	0.999979	0.0617094	0.832113
3942	Intergen_3965@-	Intergen_3965	CP001362	6538	6669	+	132	2	XXX	Intergen		-0.101507	0.880335	0.999992	-0.224269	0.719977	0.999968	0.02504	0.967234	0.999941	-0.248098	0.608669	0.999963	0.617877	0.571334	0.999986	0.245218	0.78504	0.999997	-0.749866	0.301518	0.999984	-0.629648	0.265795	0.999945	-0.0366908	0.953218	0.999991	-0.397058	0.411693	0.999957	0.51788	0.661419	0.999923	0.0565661	0.950287	0.999979	-0.71895	0.443731
3943	Intergen_3965@+	Intergen_3965	CP001362	6538	6669	+	132	6	XXX	Intergen		-0.178404	0.60123	0.999992	-0.27973	0.333102	0.999968	0.259944	0.376708	0.999941	0.317413	0.141323	0.999963	0.357637	0.44181	0.999986	0.489102	0.20226	0.999997	-0.161761	0.624291	0.999984	-0.195758	0.430119	0.999945	0.396056	0.179869	0.999991	0.238801	0.279528	0.999957	0.390134	0.393432	0.999923	0.269246	0.483345	0.999979	0.0848663	0.841067
14846	STM14_5536	STM14_5536	CP001362	6670	7323	-	653	34	srgA	putative thiol-disulfide isomerase or thioredoxin		0.0745654	0.633653	0.999992	0.125374	0.324605	0.999968	-0.00556921	0.963878	0.999941	0.0381552	0.678938	0.999963	-0.0279192	0.891384	0.999986	0.0717958	0.663137	0.999997	-0.0266219	0.861083	0.999984	0.010003	0.930017	0.999945	0.00145094	0.991073	0.999991	0.0157113	0.865945	0.999957	0.00153806	0.993744	0.999923	0.170632	0.289762	0.999979	0.0371755	0.833561
14851	STM14_5536@Antisense	STM14_5536	CP001362	6670	7323	-	653	7	srgA	putative thiol-disulfide isomerase or thioredoxin		-0.186233	0.611962	0.999992	-0.336931	0.266762	0.999968	0.16708	0.54478	0.999941	0.103308	0.613429	0.999963	0.517558	0.288716	0.999986	0.140201	0.723053	0.999997	0.0297497	0.930223	0.999984	-0.0913766	0.717435	0.999945	0.269491	0.330138	0.999991	0.207267	0.289257	0.999957	0.496545	0.313328	0.999923	0.250092	0.496287	0.999979	-0.133513	0.770218
3944	Intergen_3966@-	Intergen_3966	CP001362	7324	7567	+	244	10	XXX	Intergen		-0.0891405	0.733429	0.999992	-0.0752438	0.73459	0.999968	-0.0546521	0.80202	0.999941	-0.0976647	0.548965	0.999963	0.0701412	0.823731	0.999986	-0.245892	0.381018	0.999997	0.0513791	0.83672	0.999984	0.131334	0.487291	0.999945	-0.00360733	0.986682	0.999991	0.056216	0.712297	0.999957	-0.0548966	0.861619	0.999923	-0.315303	0.252993	0.999979	0.20716	0.503209
3945	Intergen_3966@+	Intergen_3966	CP001362	7324	7567	+	244	6	XXX	Intergen		-0.0975992	0.802382	0.999992	0.0236464	0.943355	0.999968	-0.429946	0.223017	0.999941	-0.478154	0.0685678	0.999963	0.485398	0.324031	0.999986	0.511418	0.223268	0.999997	-0.00687747	0.985459	0.999984	0.00930958	0.975045	0.999945	-0.0382956	0.910321	0.999991	-0.156973	0.516978	0.999957	0.135082	0.790338	0.999923	0.104388	0.812139	0.999979	-0.255033	0.614034
14847	STM14_5536.J	STM14_5536.J	CP001362	7367	7480	-	113	10	XXX	hypothetical protein		-0.229834	0.423968	0.999992	-0.184577	0.436963	0.999968	-0.0912706	0.707396	0.999941	0.0096637	0.957228	0.999963	0.363256	0.309387	0.999986	0.0561778	0.852985	0.999997	-0.221072	0.445661	0.999984	-0.161332	0.449642	0.999945	0.083705	0.730077	0.999991	0.0896021	0.603261	0.999957	0.385649	0.273789	0.999923	0.226242	0.432043	0.999979	-0.0844227	0.824018
14848	STM14_5536.J@Antisense	STM14_5536.J	CP001362	7367	7480	-	113	3	XXX	hypothetical protein		-0.370235	0.471341	0.999992	-0.223527	0.603524	0.999968	-0.00331572	0.993751	0.999941	0.0598691	0.846866	0.999963	-0.135818	0.85732	0.999986	-0.0588337	0.92345	0.999997	-0.241058	0.620064	0.999984	-0.193144	0.60321	0.999945	-0.073543	0.86649	0.999991	-0.289599	0.363901	0.999957	0.544027	0.393868	0.999923	0.318426	0.561796	0.999979	0.0427288	0.948276
14849	STM14_5536.J2	STM14_5536.J2	CP001362	7446	7589	-	143	5	XXX	hypothetical protein		0.0368979	0.900983	0.999992	-0.101784	0.678025	0.999968	-0.0978114	0.679541	0.999941	-0.129139	0.475309	0.999963	-0.191305	0.6005	0.999986	0.0129587	0.965794	0.999997	0.00595619	0.983098	0.999984	-0.127122	0.547234	0.999945	-0.0612079	0.804866	0.999991	-0.0344591	0.844635	0.999957	-0.162525	0.650184	0.999923	0.0928855	0.750829	0.999979	-0.401214	0.280526
14850	STM14_5536.J2@Antisense	STM14_5536.J2	CP001362	7446	7589	-	143	2	XXX	hypothetical protein		-0.635609	0.503838	0.999992	0.311633	0.670556	0.999968	-0.253023	0.732849	0.999941	0.387108	0.474567	0.999963	-0.832975	0.415673	0.999986	0.345232	0.66169	0.999997	-0.157624	0.853252	0.999984	-0.343109	0.600288	0.999945	-0.407472	0.60196	0.999991	-0.0302732	0.956066	0.999957	-0.000809899	0.999273	0.999923	-0.311955	0.722009	0.999979	0.897228	0.406021
14852	STM14_5537	STM14_5537	CP001362	7568	7918	-	350	22	orf7	putative bacterial regulatory protein, luxR family		-0.0623785	0.773241	0.999992	-0.128642	0.466696	0.999968	-0.0196957	0.904576	0.999941	0.0932403	0.459666	0.999963	0.0415183	0.872628	0.999986	-0.0380473	0.863765	0.999997	-0.0452367	0.826782	0.999984	-0.0994056	0.514913	0.999945	-0.0715022	0.679376	0.999991	0.0646741	0.616346	0.999957	-0.213571	0.419713	0.999923	-0.166051	0.43666	0.999979	-0.0145566	0.954846
14854	STM14_5537@Antisense	STM14_5537	CP001362	7568	7918	-	350	8	orf7	putative bacterial regulatory protein, luxR family		-0.177785	0.635599	0.999992	-0.0962795	0.770888	0.999968	0.215762	0.443795	0.999941	0.123423	0.556307	0.999963	0.178455	0.67427	0.999986	-0.0937323	0.807346	0.999997	-0.0320662	0.92854	0.999984	-0.115286	0.71148	0.999945	0.0963543	0.743131	0.999991	0.0154131	0.940814	0.999957	-0.0487198	0.911523	0.999923	0.174381	0.62004	0.999979	0.123872	0.785601
14853	STM14_5537.J	STM14_5537.J	CP001362	7613	8002	+	389	38	XXX	conserved hypothetical protein		-0.0296583	0.812847	0.999992	0.037712	0.716948	0.999968	0.0598877	0.545035	0.999941	0.0730295	0.305493	0.999963	0.196274	0.265246	0.999986	-0.0111198	0.931636	0.999997	-0.0216625	0.853057	0.999984	0.0678825	0.46498	0.999945	0.0920557	0.37175	0.999991	0.0440515	0.565906	0.999957	0.0911701	0.58832	0.999923	-0.0971072	0.460818	0.999979	0.013944	0.923619
14855	STM14_5538	STM14_5538	CP001362	7903	8115	-	212	16	pefI	plasmid-encoded fimbriae; regulatory		-0.0833815	0.696153	0.999992	-0.0315622	0.858021	0.999968	-0.00241656	0.988938	0.999941	0.0806028	0.543009	0.999963	0.0833248	0.776406	0.999986	-0.149117	0.681247	0.999997	-0.161224	0.454224	0.999984	-0.138177	0.39218	0.999945	0.103309	0.55916	0.999991	0.143442	0.270493	0.999957	0.146415	0.604391	0.999923	-0.22147	0.368787	0.999979	-0.0120832	0.963044
14858	STM14_5538@Antisense	STM14_5538	CP001362	7903	8115	-	212	5	pefI	plasmid-encoded fimbriae; regulatory		-0.0908305	0.770403	0.999992	-0.051445	0.841068	0.999968	-0.157625	0.495134	0.999941	-0.280544	0.105856	0.999963	0.252969	0.476662	0.999986	-0.234064	0.440958	0.999997	-0.0172734	0.953168	0.999984	0.0762105	0.730264	0.999945	-0.0394654	0.863118	0.999991	-0.18179	0.277083	0.999957	0.185467	0.594386	0.999923	0.0354192	0.903263	0.999979	0.203058	0.583407
3946	Intergen_3967@-	Intergen_3967	CP001362	8116	8546	+	431	35	XXX	Intergen		-0.0636306	0.681379	0.999992	-0.077393	0.533072	0.999968	0.0455426	0.719394	0.999941	0.0285129	0.757261	0.999963	0.142586	0.501249	0.999986	0.0346404	0.829025	0.999997	-0.058225	0.691755	0.999984	-0.0152982	0.891002	0.999945	-0.0222213	0.866016	0.999991	-0.0451099	0.635358	0.999957	0.191562	0.35323	0.999923	0.00464963	0.976913	0.999979	-0.185277	0.362045
3947	Intergen_3967@+	Intergen_3967	CP001362	8116	8546	+	431	50	XXX	Intergen		-0.0742913	0.539522	0.999992	-0.142561	0.152064	0.999968	-0.0516035	0.590269	0.999941	-0.0351848	0.610167	0.999963	0.0258845	0.881838	0.999986	-0.105169	0.401456	0.999997	-0.0860175	0.444477	0.999984	-0.0594277	0.478225	0.999945	0.108532	0.290276	0.999991	0.0469145	0.545224	0.999957	0.125159	0.447118	0.999923	0.0368178	0.759543	0.999979	-0.16472	0.255826
14856	STM14_5538.J	STM14_5538.J	CP001362	8390	8536	+	146	46	XXX	hypothetical protein		-0.145834	0.303107	0.999992	-0.204396	0.071642	0.999968	-0.029977	0.778892	0.999941	-0.0040649	0.958515	0.999963	0.141774	0.453876	0.999986	0.0040579	0.978865	0.999997	0.0363356	0.78058	0.999984	0.0176222	0.856001	0.999945	0.0663243	0.548327	0.999991	0.0843872	0.29117	0.999957	0.0470322	0.793316	0.999923	0.0664648	0.669107	0.999979	0.0411176	0.803839
14857	STM14_5538.J@Antisense	STM14_5538.J	CP001362	8390	8536	+	146	25	XXX	hypothetical protein		0.0300727	0.870167	0.999992	-0.00202846	0.988874	0.999968	0.121188	0.376975	0.999941	0.0636486	0.525926	0.999963	-0.0441116	0.836947	0.999986	-0.0680246	0.730406	0.999997	0.1496	0.386556	0.999984	0.108957	0.386412	0.999945	0.0116756	0.935935	0.999991	0.00348962	0.972904	0.999957	-0.15977	0.446703	0.999923	-0.0632221	0.717616	0.999979	-0.0383802	0.852215
14859	STM14_5539	STM14_5539	CP001362	8547	9422	-	875	61	orf6	putative outer membrane protein		-0.0999404	0.395651	0.999992	-0.125104	0.169161	0.999968	0.111682	0.201326	0.999941	0.103506	0.0983193	0.999963	0.0484284	0.769047	0.999986	0.0498801	0.660116	0.999997	-0.0785271	0.461977	0.999984	-0.0786999	0.311805	0.999945	0.0799059	0.415095	0.999991	0.052761	0.474341	0.999957	0.054055	0.729878	0.999923	0.077246	0.503451	0.999979	0.0414701	0.75795
14860	STM14_5539@Antisense	STM14_5539	CP001362	8547	9422	-	875	100	orf6	putative outer membrane protein		-0.0362884	0.714426	0.999992	-0.0528708	0.49173	0.999968	0.0448525	0.548032	0.999941	-0.00444745	0.935636	0.999963	0.147941	0.320528	0.999986	0.0511225	0.609376	0.999997	0.0110924	0.907314	0.999984	0.00789617	0.910541	0.999945	0.0830326	0.304568	0.999991	0.00341621	0.958441	0.999957	0.091116	0.514231	0.999923	0.0395026	0.698553	0.999979	0.100822	0.368803
3948	Intergen_3968@-	Intergen_3968	CP001362	9423	9674	+	252	8	XXX	Intergen		-0.305381	0.262939	0.999992	-0.128204	0.569135	0.999968	0.122897	0.552905	0.999941	0.0258077	0.867381	0.999963	0.168014	0.619464	0.999986	0.115585	0.655227	0.999997	-0.161183	0.525879	0.999984	-0.140217	0.456255	0.999945	0.137933	0.512111	0.999991	-0.042236	0.787022	0.999957	0.028551	0.925219	0.999923	-0.0249942	0.925438	0.999979	0.385502	0.232223
3949	Intergen_3968@+	Intergen_3968	CP001362	9423	9674	+	252	14	XXX	Intergen		-0.118109	0.677241	0.999992	-0.297333	0.218401	0.999968	-0.0869103	0.684144	0.999941	-0.156516	0.324031	0.999963	0.108681	0.739838	0.999986	-0.018572	0.944367	0.999997	0.265297	0.294526	0.999984	0.0334078	0.868906	0.999945	0.0375596	0.861048	0.999991	0.0749114	0.619151	0.999957	0.039441	0.899938	0.999923	-0.0764588	0.775894	0.999979	0.0949908	0.782399
14861	STM14_5540	STM14_5540	CP001362	9675	10232	-	557	18	orf5	putative outer membrane protein		-0.233527	0.185173	0.999992	-0.191171	0.182323	0.999968	-0.0736693	0.593504	0.999941	-0.114303	0.263708	0.999963	0.22239	0.326161	0.999986	0.0284302	0.868346	0.999997	0.021223	0.895079	0.999984	0.0414162	0.732769	0.999945	0.056228	0.689438	0.999991	0.00552295	0.956743	0.999957	0.176331	0.40674	0.999923	0.131994	0.420936	0.999979	0.1736	0.410759
14862	STM14_5540@Antisense	STM14_5540	CP001362	9675	10232	-	557	14	orf5	putative outer membrane protein		0.00475361	0.983969	0.999992	-0.101951	0.631335	0.999968	-0.201841	0.283671	0.999941	-0.185705	0.2017	0.999963	-0.0918843	0.745482	0.999986	-0.0402552	0.862462	0.999997	0.0949555	0.67246	0.999984	0.0997547	0.553907	0.999945	-0.194495	0.330353	0.999991	-0.0803672	0.581366	0.999957	-0.0969247	0.735039	0.999923	0.138311	0.522357	0.999979	-0.115576	0.703493
3950	Intergen_3969@-	Intergen_3969	CP001362	10233	10246	+	14	1	XXX	Intergen		0.24708	0.931386	0.999992	1.09712	0.600531	NA	0.218786	0.847944	0.999941	-0.172628	0.844972	0.999963	0.0930683	0.962794	0.999986	-0.602374	0.873804	NA	1.59037	0.43272	0.999984	1.31271	0.479768	0.999945	-0.451397	0.730415	0.999991	-0.13073	0.878345	0.999957	-2.75536	0.285776	0.999923	0.248848	0.934632	0.999979	-0.570474	0.885985
14863	STM14_5541	STM14_5541	CP001362	10247	10939	-	692	14	pefD	plasmid-encoded fimbriae;chaperone		0.0356872	0.862556	0.999992	-0.0692942	0.68846	0.999968	-0.0255665	0.87727	0.999941	-0.0763394	0.536671	0.999963	-0.0492045	0.857971	0.999986	-0.0978244	0.639529	0.999997	0.126249	0.520377	0.999984	0.126808	0.391518	0.999945	0.0051523	0.976729	0.999991	-0.0782139	0.540623	0.999957	0.0716091	0.783664	0.999923	0.049487	0.80939	0.999979	0.00357304	0.988486
14864	STM14_5541@Antisense	STM14_5541	CP001362	10247	10939	-	692	24	pefD	plasmid-encoded fimbriae;chaperone		-0.249404	0.141039	0.999992	-0.382677	0.0150987	0.999968	-0.247619	0.0710463	0.999941	-0.206815	0.0701522	0.999963	-0.662546	0.00228117	0.51173	-0.577332	0.000618189	0.126033	-0.0982529	0.538412	0.999984	-0.0865369	0.464837	0.999945	0.207973	0.117285	0.999991	0.225334	0.0415877	0.999957	-0.0569871	0.766908	0.999923	-0.160793	0.284788	0.999979	-0.128535	0.57814
14865	STM14_5542	STM14_5542	CP001362	10932	13340	-	2408	81	pefC	plasmid-encoded fimbriae; usher protein		0.0202756	0.836062	0.999992	0.0298129	0.695546	0.999968	0.026984	0.729164	0.999941	-0.00783224	0.888929	0.999963	0.193788	0.205981	0.999986	0.0773853	0.45836	0.999997	0.00538215	0.952918	0.999984	0.0472472	0.489689	0.999945	0.0322942	0.69567	0.999991	0.011043	0.857245	0.999957	0.138158	0.326886	0.999923	0.0934408	0.378366	0.999979	-0.083877	0.459307
14866	STM14_5542@Antisense	STM14_5542	CP001362	10932	13340	-	2408	67	pefC	plasmid-encoded fimbriae; usher protein		-0.0610179	0.582189	0.999992	-0.0568516	0.506863	0.999968	0.0670393	0.436682	0.999941	0.0110408	0.865805	0.999963	0.0607595	0.699613	0.999986	0.0379144	0.735638	0.999997	-0.024835	0.813399	0.999984	0.00306345	0.968445	0.999945	0.0736583	0.425947	0.999991	0.0863737	0.20391	0.999957	0.111671	0.450338	0.999923	0.0398332	0.716714	0.999979	-0.0548684	0.658056
3951	Intergen_3970@-	Intergen_3970	CP001362	13341	13567	+	227	38	XXX	Intergen		-0.175734	0.464716	0.999992	-0.17485	0.205245	0.999968	-0.0209731	0.858965	0.999941	0.00677438	0.937263	0.999963	0.0952862	0.639156	0.999986	-0.0223274	0.883137	0.999997	-0.133005	0.349748	0.999984	-0.106048	0.316373	0.999945	0.0582087	0.634304	0.999991	0.0383586	0.667718	0.999957	0.152297	0.430512	0.999923	-0.00527887	0.9733	0.999979	-0.0300433	0.881918
3952	Intergen_3970@+	Intergen_3970	CP001362	13341	13567	+	227	23	XXX	Intergen		-0.0385861	0.809319	0.999992	-0.0387867	0.770654	0.999968	0.134089	0.322655	0.999941	0.0970335	0.33681	0.999963	0.41697	0.0688785	0.999986	0.042389	0.800734	0.999997	-0.0649879	0.670934	0.999984	-0.0433172	0.709931	0.999945	0.156156	0.267502	0.999991	0.0594544	0.567756	0.999957	0.37034	0.0915898	0.999923	-0.00812792	0.961526	0.999979	-0.057661	0.768542
14867	STM14_5543	STM14_5543	CP001362	13568	14086	-	518	32	pefA	plasmid-encoded fimbriae; major fimbrial subunit		0.104428	0.509217	0.999992	0.136079	0.288138	0.999968	-0.113486	0.385504	0.999941	-0.0725526	0.441828	0.999963	0.0742671	0.720017	0.999986	-0.125882	0.42628	0.999997	0.111273	0.459959	0.999984	0.154568	0.172163	0.999945	-0.0955523	0.484296	0.999991	-0.00545153	0.957492	0.999957	0.150611	0.470905	0.999923	-0.0450688	0.777587	0.999979	0.127277	0.482704
14872	STM14_5543@Antisense	STM14_5543	CP001362	13568	14086	-	518	18	pefA	plasmid-encoded fimbriae; major fimbrial subunit		0.126653	0.55365	0.999992	-0.0177858	0.921656	0.999968	-0.188404	0.2543	0.999941	-0.214726	0.0778154	0.999963	0.51096	0.0707324	0.999986	0.361401	0.0999987	0.999997	0.0709973	0.734079	0.999984	0.000544383	0.997242	0.999945	-0.00264778	0.987363	0.999991	-0.104521	0.394052	0.999957	0.227098	0.439405	0.999923	0.120279	0.571282	0.999979	-0.0600675	0.819332
14870	STM14_5543.J2	STM14_5543.J2	CP001362	14016	14144	-	128	24	XXX	hypothetical protein		-0.117717	0.588427	0.999992	-0.26002	0.15788	0.999968	0.133567	0.440706	0.999941	-0.0287981	0.838454	0.999963	-0.16729	0.526404	0.999986	-0.0131841	0.951947	0.999997	-0.017963	0.932829	0.999984	-0.1691	0.299641	0.999945	0.108395	0.54604	0.999991	-0.0439537	0.754533	0.999957	-0.0370554	0.891656	0.999923	-0.186776	0.383645	0.999979	0.0651602	0.802106
14871	STM14_5543.J2@Antisense	STM14_5543.J2	CP001362	14016	14144	-	128	2	XXX	hypothetical protein		0.0316557	0.964618	0.999992	0.112403	0.876409	0.999968	0.2433	0.698983	0.999941	0.13496	0.770207	0.999963	-0.22158	0.799812	0.999986	0.260696	0.725016	0.999997	0.118966	0.862764	0.999984	0.40755	0.479989	0.999945	-0.0484078	0.942473	0.999991	-0.238538	0.61207	0.999957	0.479544	0.543656	0.999923	0.56686	0.40444	0.999979	-0.218948	0.810362
3953	Intergen_3971@-	Intergen_3971	CP001362	14087	14360	+	274	12	XXX	Intergen		-0.154383	0.613633	0.999992	-0.154397	0.542083	0.999968	0.115051	0.648865	0.999941	-0.00872317	0.96306	0.999963	-0.112776	0.757794	0.999986	0.0298913	0.92022	0.999997	-0.0130129	0.96452	0.999984	-0.0244116	0.911415	0.999945	-0.10447	0.70374	0.999991	-0.162287	0.398285	0.999957	-0.271631	0.455469	0.999923	0.0365399	0.899386	0.999979	-0.105158	0.778713
3954	Intergen_3971@+	Intergen_3971	CP001362	14087	14360	+	274	16	XXX	Intergen		-0.0239119	0.921785	0.999992	-0.0461923	0.816087	0.999968	0.0338214	0.85106	0.999941	0.0142828	0.914213	0.999963	0.0760158	0.785747	0.999986	-0.0251595	0.911148	0.999997	0.21253	0.351735	0.999984	0.144694	0.401956	0.999945	-0.0241225	0.897799	0.999991	0.016698	0.900027	0.999957	-0.0453295	0.883482	0.999923	-0.0820752	0.710181	0.999979	-0.133636	0.647524
14868	STM14_5543.J	STM14_5543.J	CP001362	14099	14218	+	119	4	XXX	hypothetical protein		-0.0156087	0.973393	0.999992	-0.112072	0.767618	0.999968	0.208645	0.571217	0.999941	0.327852	0.227666	0.999963	-0.098135	0.851283	0.999986	0.163894	0.702219	0.999997	0.357056	0.405112	0.999984	0.13485	0.675918	0.999945	0.170149	0.650184	0.999991	-0.0269863	0.928222	0.999957	-0.145708	0.779804	0.999923	-0.263864	0.562048	0.999979	-0.0334901	0.95426
14869	STM14_5543.J@Antisense	STM14_5543.J	CP001362	14099	14218	+	119	8	XXX	hypothetical protein		-0.195394	0.466352	0.999992	0.0372848	0.877638	0.999968	0.0040103	0.985751	0.999941	0.0210361	0.898961	0.999963	-0.0711967	0.833304	0.999986	0.126958	0.658069	0.999997	-0.281984	0.281427	0.999984	-0.0528625	0.805725	0.999945	0.0258842	0.910534	0.999991	-0.0453717	0.785931	0.999957	-0.157171	0.641528	0.999923	0.118816	0.678035	0.999979	-0.13951	0.683111
14873	STM14_5544	STM14_5544	CP001362	14361	14663	-	302	32	pefB	plasmid-encoded fimbriae;regulation		-0.106422	0.496725	0.999992	-0.0948955	0.448753	0.999968	0.0210178	0.867912	0.999941	0.0201079	0.826825	0.999963	-0.145347	0.494752	0.999986	0.0675147	0.66663	0.999997	0.0208984	0.887691	0.999984	-0.030603	0.782364	0.999945	0.0554543	0.660057	0.999991	0.0410712	0.65135	0.999957	0.0385764	0.848072	0.999923	0.00770774	0.959558	0.999979	0.15683	0.386538
14875	STM14_5544@Antisense	STM14_5544	CP001362	14361	14663	-	302	40	pefB	plasmid-encoded fimbriae;regulation		-0.13028	0.330873	0.999992	0.0196024	0.865176	0.999968	0.0867169	0.38446	0.999941	0.052761	0.483512	0.999963	0.111361	0.528873	0.999986	-0.0436538	0.733641	0.999997	0.0374689	0.760596	0.999984	0.0336022	0.725663	0.999945	0.0212146	0.843312	0.999991	0.0460061	0.555356	0.999957	0.0722798	0.666568	0.999923	0.00208524	0.986878	0.999979	-0.0371613	0.806731
3955	Intergen_3972@-	Intergen_3972	CP001362	14664	15559	+	896	41	XXX	Intergen		-0.016272	0.91066	0.999992	-0.0412159	0.727007	0.999968	-0.0780997	0.480284	0.999941	-0.0304629	0.711489	0.999963	-0.0518307	0.787045	0.999986	-0.0149032	0.919043	0.999997	0.0569255	0.672991	0.999984	0.0374169	0.716635	0.999945	0.0622166	0.586786	0.999991	0.0268303	0.764885	0.999957	-0.0013	0.994244	0.999923	0.115085	0.420444	0.999979	0.146246	0.377619
3956	Intergen_3972@+	Intergen_3972	CP001362	14664	15559	+	896	69	XXX	Intergen		0.00228977	0.983056	0.999992	0.01218	0.884986	0.999968	-0.025047	0.753206	0.999941	0.00557897	0.922709	0.999963	0.0436682	0.777452	0.999986	0.121014	0.242239	0.999997	0.052832	0.57361	0.999984	0.058032	0.400611	0.999945	0.0726951	0.391402	0.999991	0.0637555	0.312369	0.999957	0.0362737	0.799991	0.999923	0.00182942	0.986323	0.999979	0.0179247	0.883526
14874	STM14_5544.J	STM14_5544.J	CP001362	14812	15012	-	200	1	XXX	hypothetical protein		0.657006	0.668105	0.999992	0.943807	0.427352	0.999968	-0.642906	0.526145	0.999941	-0.289344	0.694071	0.999963	-0.678583	0.59079	0.999986	-0.517445	0.729175	0.999997	0.936815	0.538107	0.999984	0.844437	0.456934	0.999945	0.0486336	0.958051	0.999991	-0.210984	0.764168	0.999957	-1.05346	0.41009	0.999923	0.12114	0.918209	0.999979	0.783712	0.599424
14876	STM14_5545.J	STM14_5545.J	CP001362	15554	15763	+	209	8	XXX	conserved hypothetical protein		-0.274663	0.374822	0.999992	-0.124239	0.63397	0.999968	0.0268174	0.911241	0.999941	-0.0801659	0.654596	0.999963	-0.154316	0.671176	0.999986	-0.0428572	0.889537	0.999997	-0.197042	0.513646	0.999984	-0.112675	0.623726	0.999945	-0.0787554	0.766384	0.999991	-0.167191	0.369158	0.999957	0.0369223	0.915081	0.999923	-0.179092	0.546683	0.999979	-0.0455105	0.908939
14877	STM14_5545.J@Antisense	STM14_5545.J	CP001362	15554	15763	+	209	15	XXX	conserved hypothetical protein		-0.0556327	0.825064	0.999992	-0.0349415	0.871442	0.999968	-0.159147	0.411658	0.999941	-0.0752309	0.601932	0.999963	-0.250036	0.399843	0.999986	0.116637	0.633582	0.999997	-0.0446667	0.84669	0.999984	0.0840254	0.635496	0.999945	-0.253534	0.202191	0.999991	-0.0822476	0.573445	0.999957	0.0426708	0.877315	0.999923	0.167966	0.476485	0.999979	0.013455	0.965035
3957	Intergen_3973@-	Intergen_3973	CP001362	15764	16634	+	871	4	XXX	Intergen		0.214951	0.657752	0.999992	0.367592	0.364005	0.999968	0.368597	0.388119	0.999941	0.0869654	0.785121	0.999963	0.275511	0.631287	0.999986	0.151857	0.763657	0.999997	-0.278982	0.597838	0.999984	-0.259122	0.530851	0.999945	0.313835	0.491321	0.999991	0.00942346	0.976837	0.999957	-0.268021	0.674582	0.999923	-0.0408739	0.934304	0.999979	-0.0246372	0.96548
3958	Intergen_3973@+	Intergen_3973	CP001362	15764	16634	+	871	7	XXX	Intergen		-0.182258	0.608685	0.999992	-0.396543	0.19565	0.999968	0.190899	0.494769	0.999941	0.0534178	0.800088	0.999963	0.00103068	0.997946	0.999986	-0.250014	0.477391	0.999997	0.292483	0.35201	0.999984	0.236818	0.306514	0.999945	0.115931	0.683458	0.999991	0.0790605	0.688501	0.999957	0.058005	0.881398	0.999923	-0.0103931	0.973796	0.999979	0.246255	0.56046
14880	STM14_5545.L2	STM14_5545.L2	CP001362	15866	16376	+	510	11	XXX	XXX		-0.0907712	0.733132	0.999992	-0.0342004	0.877035	0.999968	0.195625	0.39835	0.999941	0.128124	0.4598	0.999963	-0.163748	0.658639	0.999986	-0.0290578	0.920645	0.999997	0.0627643	0.804474	0.999984	0.0653922	0.731531	0.999945	0.15814	0.542448	0.999991	0.173249	0.332185	0.999957	-0.117355	0.758997	0.999923	0.25123	0.350814	0.999979	-0.153461	0.653294
14881	STM14_5545.L2@Antisense	STM14_5545.L2	CP001362	15866	16376	+	510	8	XXX	XXX		0.196563	0.433622	0.999992	0.120249	0.562737	0.999968	-0.0187425	0.921534	0.999941	-0.0264067	0.85012	0.999963	0.32934	0.280897	0.999986	0.0616033	0.821666	0.999997	0.0547709	0.838547	0.999984	0.0287532	0.884195	0.999945	-0.214257	0.292168	0.999991	-0.165731	0.247462	0.999957	0.00236226	0.99395	0.999923	-0.111393	0.646577	0.999979	0.0552665	0.849586
14882	STM14_5545.P	STM14_5545.P	CP001362	16073	16379	-	306	7	XXX	pseudogene; frameshift relative to E.coli hypothetical protein from Plasmid p0157 (TR:O82889)		0.16771	0.590127	0.999992	0.111905	0.664935	0.999968	0.0749809	0.792553	0.999941	0.103919	0.610277	0.999963	0.177402	0.625189	0.999986	0.0535596	0.879239	0.999997	-0.133317	0.677407	0.999984	-0.150665	0.525096	0.999945	0.0422415	0.881413	0.999991	0.0909298	0.642709	0.999957	0.313088	0.371057	0.999923	0.175387	0.595875	0.999979	-0.74529	0.0757267
14878	STM14_5545.J2	STM14_5545.J2	CP001362	16270	16584	+	314	10	XXX	hypothetical protein		0.320179	0.242979	0.999992	0.224937	0.354249	0.999968	0.203116	0.314269	0.999941	0.145704	0.330318	0.999963	-0.0515532	0.878231	0.999986	0.0486568	0.84751	0.999997	0.238307	0.373839	0.999984	0.21984	0.283283	0.999945	0.125393	0.549168	0.999991	0.0601682	0.685263	0.999957	-0.0514498	0.872605	0.999923	0.110259	0.646871	0.999979	-0.333068	0.309303
14879	STM14_5545.J2@Antisense	STM14_5545.J2	CP001362	16270	16584	+	314	3	XXX	hypothetical protein		0.109634	0.764874	0.999992	0.272785	0.385456	0.999968	0.158879	0.560564	0.999941	-0.0329869	0.875202	0.999963	0.047996	0.909472	0.999986	0.370979	0.261392	0.999997	0.129924	0.716771	0.999984	0.132338	0.648296	0.999945	-0.0804805	0.785809	0.999991	-0.305942	0.156574	0.999957	0.113136	0.783426	0.999923	0.183223	0.60293	0.999979	0.0715455	0.868784
14883	STM14_5546	STM14_5546	CP001362	16635	17624	-	989	23	repA2	DNA replication		0.0184269	0.930567	0.999992	-0.0987665	0.577152	0.999968	-0.202878	0.290916	0.999941	-0.0997781	0.492298	0.999963	0.172978	0.534284	0.999986	0.0766733	0.76661	0.999997	0.0105135	0.95841	0.999984	-0.048033	0.752952	0.999945	-0.19241	0.327516	0.999991	-0.0897537	0.522447	0.999957	0.0622242	0.815343	0.999923	-0.119516	0.640768	0.999979	-0.0466616	0.853552
14884	STM14_5546@Antisense	STM14_5546	CP001362	16635	17624	-	989	26	repA2	DNA replication		-0.0637299	0.687526	0.999992	-0.0393447	0.757647	0.999968	-0.0195067	0.888083	0.999941	-0.0415185	0.683712	0.999963	-0.0178207	0.930167	0.999986	-0.165074	0.354304	0.999997	-0.0317807	0.83358	0.999984	-0.0420289	0.713216	0.999945	0.00435649	0.976703	0.999991	0.03277	0.758211	0.999957	0.0384436	0.843349	0.999923	-0.012316	0.941736	0.999979	-0.0467698	0.801979
14885	STM14_5547	STM14_5547	CP001362	17368	17676	+	308	21	XXX	hypothetical protein		0.0270912	0.874659	0.999992	0.0284633	0.838148	0.999968	0.00728121	0.961502	0.999941	0.0225556	0.837453	0.999963	-0.0592757	0.797059	0.999986	0.0670653	0.756807	0.999997	0.0743483	0.646724	0.999984	0.144423	0.241567	0.999945	0.0200373	0.897356	0.999991	0.0120827	0.912808	0.999957	0.11077	0.612006	0.999923	0.112486	0.54866	0.999979	-0.0282139	0.890148
14886	STM14_5547@Antisense	STM14_5547	CP001362	17368	17676	+	308	3	XXX	hypothetical protein		-0.180228	0.704749	0.999992	-0.303922	0.471788	0.999968	0.415491	0.301281	0.999941	0.394689	0.230726	0.999963	0.297823	0.59914	0.999986	0.252519	0.668793	0.999997	0.239613	0.592533	0.999984	0.200168	0.559799	0.999945	0.328018	0.418745	0.999991	0.229027	0.474634	0.999957	-0.160483	0.792461	0.999923	0.20951	0.724589	0.999979	0.440279	0.397132
3959	Intergen_3974@-	Intergen_3974	CP001362	17677	18117	+	441	56	XXX	Intergen		0.0188435	0.870672	0.999992	-0.00603698	0.947138	0.999968	0.00749173	0.941465	0.999941	0.0211891	0.782919	0.999963	-0.0240007	0.886738	0.999986	-0.0393911	0.791559	0.999997	0.0575505	0.599185	0.999984	0.0455982	0.574687	0.999945	0.108267	0.308737	0.999991	0.162238	0.0406387	0.999957	0.114915	0.460709	0.999923	-0.0357022	0.803819	0.999979	-0.118945	0.38223
3960	Intergen_3974@+	Intergen_3974	CP001362	17677	18117	+	441	62	XXX	Intergen		0.00643427	0.959145	0.999992	-0.0172036	0.861706	0.999968	-0.01844	0.858299	0.999941	-0.0198485	0.790828	0.999963	-0.00203182	0.990534	0.999986	0.0767602	0.576374	0.999997	0.0592404	0.596912	0.999984	0.0577125	0.489043	0.999945	0.0222898	0.840029	0.999991	0.0651229	0.422804	0.999957	-0.0800724	0.640451	0.999923	0.140452	0.300451	0.999979	-0.0774079	0.591822
14887	STM14_5548	STM14_5548	CP001362	18118	18414	-	296	35	XXX	putative cytoplasmic protein		-0.0923019	0.52238	0.999992	-0.0483801	0.670026	0.999968	0.0117093	0.914108	0.999941	0.068988	0.385736	0.999963	-0.102081	0.586078	0.999986	0.0950918	0.507938	0.999997	0.0444811	0.724793	0.999984	0.0463816	0.626546	0.999945	0.071494	0.522672	0.999991	0.10524	0.195257	0.999957	0.126328	0.473614	0.999923	0.0580888	0.688386	0.999979	0.0367007	0.828868
14888	STM14_5548@Antisense	STM14_5548	CP001362	18118	18414	-	296	26	XXX	putative cytoplasmic protein		-0.0180983	0.920438	0.999992	0.00417838	0.977187	0.999968	-0.0677765	0.642739	0.999941	-0.11312	0.296021	0.999963	0.0974037	0.663241	0.999986	-0.00476402	0.979046	0.999997	0.130644	0.440759	0.999984	0.144031	0.251712	0.999945	0.0342055	0.817611	0.999991	-0.078624	0.496015	0.999957	0.130317	0.545886	0.999923	0.0689612	0.694299	0.999979	0.0827523	0.691967
3961	Intergen_3975@-	Intergen_3975	CP001362	18415	18897	+	483	42	XXX	Intergen		0.0161725	0.908597	0.999992	0.0113513	0.922212	0.999968	0.117624	0.30705	0.999941	0.0822215	0.327227	0.999963	0.0760947	0.6869	0.999986	-0.0885523	0.533732	0.999997	0.130896	0.315725	0.999984	0.112361	0.273809	0.999945	0.192753	0.102555	0.999991	0.129327	0.136948	0.999957	0.131194	0.467555	0.999923	-0.0165441	0.908582	0.999979	-0.029568	0.856272
3962	Intergen_3975@+	Intergen_3975	CP001362	18415	18897	+	483	52	XXX	Intergen		-0.0368633	0.759931	0.999992	-0.0605882	0.53588	0.999968	-0.0623291	0.543653	0.999941	-0.0326625	0.656104	0.999963	0.0592972	0.722321	0.999986	0.128187	0.273756	0.999997	0.0528708	0.632683	0.999984	0.0853495	0.298929	0.999945	0.0355858	0.723632	0.999991	0.00766236	0.917425	0.999957	0.0841438	0.593641	0.999923	0.0232485	0.844387	0.999979	0.0613903	0.655315
14889	STM14_5549	STM14_5549	CP001362	18898	19419	-	521	19	XXX	putative periplasmic protein		0.21422	0.255173	0.999992	0.16808	0.304383	0.999968	0.0524562	0.740867	0.999941	0.132256	0.26178	0.999963	0.0326822	0.891223	0.999986	-0.0204392	0.914587	0.999997	-0.052879	0.772275	0.999984	0.0245271	0.860236	0.999945	0.157845	0.32812	0.999991	0.148017	0.196	0.999957	-0.0908861	0.708095	0.999923	-0.0247925	0.895364	0.999979	-0.356278	0.120258
14894	STM14_5549@Antisense	STM14_5549	CP001362	18898	19419	-	521	39	XXX	putative periplasmic protein		0.0909613	0.545932	0.999992	0.0657713	0.591518	0.999968	0.107171	0.349478	0.999941	0.0814682	0.349551	0.999963	-0.0486224	0.806911	0.999986	0.0238731	0.884207	0.999997	0.0771881	0.580362	0.999984	0.0772236	0.459168	0.999945	0.111033	0.364566	0.999991	0.0765866	0.410086	0.999957	-0.00349934	0.985113	0.999923	0.110586	0.495058	0.999979	-0.0773007	0.664066
3963	Intergen_3976@-	Intergen_3976	CP001362	19420	20094	+	675	1	XXX	Intergen		0.124886	0.954158	0.999992	-0.426807	0.817333	NA	0.0136301	0.991568	0.999941	-0.340296	0.753952	0.999963	0.866645	0.62421	0.999986	0.128698	0.925899	0.999997	0.355622	0.866125	0.999984	-0.00263972	0.998574	0.999945	0.541937	0.65314	0.999991	0.643992	0.452409	0.999957	0.417195	0.821813	0.999923	-0.191733	0.892266	0.999979	2.33169	0.172829
14890	STM14_5549.J	STM14_5549.J	CP001362	19605	19733	+	128	9	XXX	hypothetical protein		-0.149058	0.62035	0.999992	-0.191594	0.438113	0.999968	-0.0724663	0.77273	0.999941	-0.0806973	0.662181	0.999963	-0.00662313	0.985723	0.999986	-0.0864708	0.778732	0.999997	-0.1358	0.642834	0.999984	-0.142618	0.509213	0.999945	0.0265345	0.916804	0.999991	-0.00521853	0.976736	0.999957	-0.023012	0.949112	0.999923	-0.0967658	0.742728	0.999979	-0.0526915	0.887405
14891	STM14_5549.J3	STM14_5549.J3	CP001362	19640	19768	-	128	6	XXX	hypothetical protein		-0.0297385	0.926136	0.999992	-0.0598275	0.821438	0.999968	0.255184	0.347469	0.999941	0.167604	0.419666	0.999963	0.79981	0.0549126	0.999986	-0.385149	0.267604	0.999997	0.00332493	0.991587	0.999984	0.0708024	0.764326	0.999945	0.302309	0.276865	0.999991	0.243065	0.221607	0.999957	0.500253	0.234948	0.999923	-0.216531	0.490837	0.999979	0.0533069	0.88898
14892	STM14_5549.J4	STM14_5549.J4	CP001362	19878	20018	-	140	6	XXX	hypothetical protein		-0.333661	0.433282	0.999992	0.25961	0.519457	0.999968	-0.0174187	0.958079	0.999941	-0.0167232	0.955135	0.999963	0.134603	0.79087	0.999986	0.269703	0.529124	0.999997	-0.0652205	0.872269	0.999984	0.297606	0.37679	0.999945	-0.334608	0.341269	0.999991	-0.0720414	0.788602	0.999957	0.245996	0.61884	0.999923	0.399979	0.322315	0.999979	-0.0197236	0.971291
14893	STM14_5549.J4@Antisense	STM14_5549.J4	CP001362	19878	20018	-	140	2	XXX	hypothetical protein		-0.376265	0.66569	0.999992	-0.293578	0.662247	0.999968	0.354819	0.572698	0.999941	0.261645	0.55872	0.999963	0.0460436	0.956366	0.999986	-0.403418	0.580153	0.999997	-0.166452	0.841192	0.999984	-0.396574	0.518777	0.999945	0.096743	0.88816	0.999991	0.0756501	0.868128	0.999957	0.0494887	0.952789	0.999923	-0.303088	0.660734	0.999979	0.164351	0.882105
14895	STM14_5550	STM14_5550	CP001362	20095	20313	+	218	5	ccdA	toxin addiction system: antidote		0.166983	0.657792	0.999992	0.192505	0.542119	0.999968	-0.23001	0.493219	0.999941	-0.165444	0.488166	0.999963	0.252207	0.619052	0.999986	-0.466776	0.275657	0.999997	-0.0108407	0.977284	0.999984	0.0965208	0.734509	0.999945	0.242219	0.414676	0.999991	0.0664293	0.762235	0.999957	0.45223	0.320137	0.999923	0.0530481	0.886249	0.999979	0.168568	0.694936
14896	STM14_5550@Antisense	STM14_5550	CP001362	20095	20313	+	218	4	ccdA	toxin addiction system: antidote		0.563909	0.290123	0.999992	0.566745	0.217011	0.999968	0.369037	0.369932	0.999941	0.367856	0.22023	0.999963	0.0576462	0.932242	0.999986	-0.135722	0.804302	0.999997	0.260751	0.643574	0.999984	0.144088	0.753421	0.999945	0.244206	0.5832	0.999991	0.139053	0.651587	0.999957	-0.0684484	0.918921	0.999923	-0.148896	0.778604	0.999979	-0.296215	0.638423
14897	STM14_5551	STM14_5551	CP001362	20315	20620	+	305	3	ccdB	toxin addiction system: toxin		0.328486	0.458259	0.999992	0.0438999	0.914249	0.999968	-0.241112	0.491033	0.999941	-0.3021	0.248958	0.999963	-0.154895	0.756504	0.999986	-0.097762	0.8122	0.999997	0.163239	0.712622	0.999984	-0.0274397	0.934947	0.999945	-0.255946	0.483494	0.999991	-0.297086	0.248927	0.999957	-0.41215	0.429014	0.999923	-0.234574	0.559411	0.999979	-0.144924	0.761108
14898	STM14_5551@Antisense	STM14_5551	CP001362	20315	20620	+	305	9	ccdB	toxin addiction system: toxin		-0.0788811	0.753955	0.999992	-0.24428	0.264208	0.999968	0.0311338	0.874026	0.999941	0.0565938	0.699719	0.999963	0.31746	0.280171	0.999986	0.122599	0.612884	0.999997	-0.0669202	0.788052	0.999984	-0.0236089	0.898293	0.999945	-0.142622	0.493202	0.999991	-0.0120881	0.93526	0.999957	-0.11061	0.73012	0.999923	-0.0224096	0.925702	0.999979	-0.0896673	0.771496
14899	STM14_5552	STM14_5552	CP001362	20622	20912	+	290	6	XXX	putative cytoplasmic protein		-0.156822	0.650974	0.999992	-0.186318	0.511533	0.999968	0.269523	0.320113	0.999941	0.198027	0.326496	0.999963	0.523918	0.195462	0.999986	0.221099	0.525573	0.999997	0.0114533	0.972231	0.999984	-0.0515377	0.831587	0.999945	-0.0867058	0.772075	0.999991	-0.00468154	0.982163	0.999957	0.409486	0.306939	0.999923	-0.188335	0.572874	0.999979	0.178278	0.665503
14900	STM14_5552@Antisense	STM14_5552	CP001362	20622	20912	+	290	13	XXX	putative cytoplasmic protein		-0.19157	0.389107	0.999992	-0.07638	0.681855	0.999968	0.0715813	0.687797	0.999941	0.0333613	0.800187	0.999963	0.162959	0.558882	0.999986	-0.0455616	0.839203	0.999997	0.00975957	0.961995	0.999984	0.0775678	0.62202	0.999945	0.11649	0.511549	0.999991	0.132886	0.289987	0.999957	0.22473	0.407407	0.999923	-0.0740045	0.741788	0.999979	0.169846	0.529831
14901	STM14_5553	STM14_5553	CP001362	20909	21430	+	521	5	XXX	putative cytoplasmic protein		-0.38084	0.306621	0.999992	-0.210245	0.497655	0.999968	0.0773428	0.782486	0.999941	0.287154	0.187146	0.999963	0.394575	0.365857	0.999986	-0.549973	0.385334	0.999997	-0.0415511	0.904595	0.999984	0.00891061	0.972789	0.999945	0.18445	0.509395	0.999991	0.122527	0.528823	0.999957	0.176948	0.681095	0.999923	-0.318256	0.325991	0.999979	0.261729	0.57519
14902	STM14_5553@Antisense	STM14_5553	CP001362	20909	21430	+	521	4	XXX	putative cytoplasmic protein		-0.12355	0.847356	0.999992	-0.28191	0.588669	0.999968	0.0833529	0.87027	0.999941	0.238121	0.552006	0.999963	-0.362268	0.625286	0.999986	-0.057694	0.932235	0.999997	0.399769	0.470359	0.999984	0.169489	0.686398	0.999945	-0.0987467	0.85024	0.999991	0.357334	0.346487	0.999957	-0.565045	0.424492	0.999923	0.232991	0.699679	0.999979	-0.790481	0.390881
14903	STM14_5554	STM14_5554	CP001362	21465	22247	+	782	15	rsdB	resolvase		-0.0838611	0.739002	0.999992	-0.0673576	0.747411	0.999968	0.0794262	0.719875	0.999941	-0.0068958	0.966359	0.999963	0.0857753	0.792429	0.999986	0.127537	0.621397	0.999997	0.0100768	0.966732	0.999984	-0.122339	0.540274	0.999945	-0.0532369	0.813469	0.999991	-0.0750551	0.635395	0.999957	0.058702	0.855207	0.999923	-0.148251	0.577209	0.999979	-0.121159	0.697395
14904	STM14_5554@Antisense	STM14_5554	CP001362	21465	22247	+	782	12	rsdB	resolvase		-0.0119812	0.965376	0.999992	-0.10181	0.659125	0.999968	-0.0973474	0.685099	0.999941	-0.00890389	0.960844	0.999963	-0.04138	0.902767	0.999986	0.107529	0.713887	0.999997	-0.0813667	0.765757	0.999984	-0.0858333	0.675944	0.999945	0.1501	0.495471	0.999991	0.123526	0.464017	0.999957	-0.0269004	0.933851	0.999923	-0.215536	0.459803	0.999979	0.11208	0.733285
3964	Intergen_3978@-	Intergen_3978	CP001362	22248	22255	+	8	1	XXX	Intergen		-0.356962	0.716812	0.999992	-0.227345	0.765525	0.999968	0.863346	0.34502	0.999941	0.417573	0.572933	0.999963	1.05061	0.371706	0.999986	0.291796	0.787099	0.999997	-0.293925	0.751196	0.999984	-0.694559	0.345894	0.999945	1.01428	0.245973	0.999991	0.601348	0.354772	0.999957	0.232092	0.867776	0.999923	-0.0769111	0.948988	0.999979	0.174729	0.885666
14905	STM14_5555	STM14_5555	CP001362	22256	22807	+	551	8	XXX	putative diguanylate cyclase/phosphodiesterase		-0.253736	0.416869	0.999992	-0.325434	0.213716	0.999968	0.07933	0.768639	0.999941	-0.086869	0.667059	0.999963	0.122988	0.719224	0.999986	0.116257	0.705184	0.999997	-0.129339	0.660933	0.999984	-0.1215	0.575696	0.999945	-0.0336134	0.907293	0.999991	-0.170658	0.40098	0.999957	-0.0880257	0.800235	0.999923	0.0725658	0.808168	0.999979	-0.206772	0.614394
14906	STM14_5555.J	STM14_5555.J	CP001362	22265	22897	-	632	7	XXX	hypothetical protein		-0.462142	0.183527	0.999992	-0.299065	0.299981	0.999968	-0.108835	0.677659	0.999941	0.00113765	0.995418	0.999963	0.117255	0.758438	0.999986	-0.0528872	0.879932	0.999997	0.0198056	0.949271	0.999984	-0.0427705	0.85389	0.999945	-0.50547	0.0804888	0.999991	-0.341555	0.101496	0.999957	0.133448	0.717304	0.999923	0.0912393	0.782823	0.999979	0.595223	0.145299
14907	STM14_5555.L	STM14_5555.L	CP001362	22973	23482	+	509	4	XXX	hypothetical protein; similar to orf from Salmonella enteritidis virulence plasmid		0.179315	0.76176	0.999992	0.241738	0.595587	0.999968	-0.136396	0.776187	0.999941	0.12454	0.71968	0.999963	-0.222753	0.75974	0.999986	0.116306	0.821547	0.999997	0.154046	0.779829	0.999984	-0.0982803	0.812828	0.999945	0.186212	0.690537	0.999991	0.201698	0.535908	0.999957	0.0263097	0.969839	0.999923	-0.0964863	0.8527	0.999979	-0.122317	0.861443
14908	STM14_5555.L@Antisense	STM14_5555.L	CP001362	22973	23482	+	509	7	XXX	hypothetical protein; similar to orf from Salmonella enteritidis virulence plasmid		0.13755	0.658895	0.999992	0.158454	0.536486	0.999968	-0.25536	0.330463	0.999941	-0.0738917	0.723682	0.999963	-0.213967	0.584932	0.999986	-0.27872	0.400625	0.999997	-0.0664717	0.833897	0.999984	-0.0191692	0.934897	0.999945	-0.0517324	0.849131	0.999991	0.0804746	0.696738	0.999957	-0.0857777	0.819039	0.999923	-0.093097	0.764916	0.999979	0.0619442	0.86708
14909	STM14_5556	STM14_5556	CP001362	23476	23961	+	485	5	XXX	putative inner membrane protein		-0.154315	0.735103	0.999992	-0.26646	0.500122	0.999968	-0.107595	0.79719	0.999941	-0.0457954	0.879879	0.999963	-0.0746723	0.901551	0.999986	0.169043	0.756913	0.999997	-0.031722	0.94239	0.999984	-0.0718652	0.830063	0.999945	0.258988	0.499803	0.999991	0.315052	0.240049	0.999957	0.469161	0.381113	0.999923	-0.197784	0.69875	0.999979	0.474334	0.360994
14910	STM14_5556@Antisense	STM14_5556	CP001362	23476	23961	+	485	6	XXX	putative inner membrane protein		0.337131	0.409425	0.999992	0.332394	0.333774	0.999968	0.105234	0.737746	0.999941	0.22399	0.39176	0.999963	0.466325	0.38997	0.999986	0.104797	0.79906	0.999997	0.0588764	0.888387	0.999984	0.240617	0.445364	0.999945	-0.134674	0.68701	0.999991	-0.126868	0.646971	0.999957	0.516078	0.329553	0.999923	-0.209184	0.599019	0.999979	0.0384624	0.933125
3965	Intergen_3980@-	Intergen_3980	CP001362	23962	24680	+	719	5	XXX	Intergen		-0.215995	0.465975	0.999992	-0.11924	0.629052	0.999968	0.15124	0.525018	0.999941	0.265795	0.133856	0.999963	-0.118298	0.734727	0.999986	-0.210555	0.535052	0.999997	0.0891709	0.74888	0.999984	0.055849	0.792121	0.999945	0.331915	0.165893	0.999991	0.314965	0.0725308	0.999957	-0.415856	0.242624	0.999923	0.209698	0.472534	0.999979	0.0643143	0.859791
3966	Intergen_3980@+	Intergen_3980	CP001362	23962	24680	+	719	6	XXX	Intergen		-0.187963	0.639552	0.999992	-0.423825	0.215444	0.999968	0.315333	0.362009	0.999941	0.170293	0.510489	0.999963	-0.0192734	0.968751	0.999986	0.234493	0.585164	0.999997	-0.0828784	0.829616	0.999984	-0.112408	0.692812	0.999945	0.331217	0.345606	0.999991	0.186431	0.450539	0.999957	0.0580531	0.901466	0.999923	-0.188817	0.666617	0.999979	-0.200907	0.705544
14911	STM14_5557.J	STM14_5557.J	CP001362	24214	24801	+	587	7	eaeH [J]	Similar to E. coli intimin and Y. pestis invasin proteins; conserved hypothetical protein		-0.073847	0.840288	0.999992	0.02672	0.928824	0.999968	0.110281	0.703883	0.999941	-0.061338	0.783343	0.999963	-0.0561244	0.896989	0.999986	-0.0110841	0.974844	0.999997	0.185705	0.584082	0.999984	0.11985	0.641546	0.999945	0.13488	0.648009	0.999991	-0.00873563	0.967231	0.999957	-0.161698	0.699707	0.999923	-0.17374	0.631075	0.999979	0.229354	0.594493
14912	STM14_5557.J@Antisense	STM14_5557.J	CP001362	24214	24801	+	587	12	eaeH [J]	Similar to E. coli intimin and Y. pestis invasin proteins; conserved hypothetical protein		-0.265522	0.198445	0.999992	-0.4025	0.024497	0.999968	-0.0690519	0.666932	0.999941	-0.055178	0.640272	0.999963	0.0284071	0.914126	0.999986	0.144418	0.47968	0.999997	-0.0692351	0.717839	0.999984	-0.0579943	0.688984	0.999945	-0.0644593	0.697213	0.999991	-0.0298006	0.799585	0.999957	0.0212056	0.935412	0.999923	0.114161	0.574533	0.999979	-0.0107539	0.966895
14913	STM14_5557.J2	STM14_5557.J2	CP001362	25201	25305	-	104	1	XXX	transposase		-1.72756	0.496153	0.999992	-1.12641	0.655561	NA	1.34258	0.593617	0.999941	1.3271	0.609116	0.999963	1.05834	0.66998	NA	0.81893	0.757026	NA	-0.230974	0.90928	0.999984	-0.28401	0.880045	0.999945	-0.68999	0.778694	0.999991	-0.224565	0.903572	0.999957	-0.808519	0.835269	0.999923	-0.736503	0.823662	0.999979	0.443139	0.927941
14914	STM14_5557.J2@Antisense	STM14_5557.J2	CP001362	25201	25305	-	104	4	XXX	transposase		-0.192513	0.613028	0.999992	-0.231055	0.465311	0.999968	0.103884	0.743255	0.999941	0.0144326	0.953774	0.999963	0.027469	0.955941	0.999986	0.326417	0.438621	0.999997	-0.228103	0.541075	0.999984	-0.219188	0.428768	0.999945	-0.115948	0.744152	0.999991	-0.125256	0.616513	0.999957	0.0324438	0.946115	0.999923	0.0496101	0.906679	0.999979	-0.0681464	0.88747
14915	STM14_5558	STM14_5558	CP001362	25308	25658	-	350	9	virE [J]	putative transposase		-0.0825241	0.771487	0.999992	-0.107869	0.662741	0.999968	0.128453	0.57186	0.999941	0.0583735	0.725869	0.999963	0.37338	0.303949	0.999986	-0.183237	0.525503	0.999997	-0.072069	0.789962	0.999984	-0.150269	0.498291	0.999945	0.0861317	0.72261	0.999991	0.00523293	0.97542	0.999957	0.496197	0.153029	0.999923	-0.0572509	0.831422	0.999979	0.115382	0.734482
14918	STM14_5558@Antisense	STM14_5558	CP001362	25308	25658	-	350	9	virE [J]	putative transposase		-0.183912	0.494472	0.999992	-0.141714	0.525285	0.999968	-0.151879	0.460242	0.999941	-0.0234392	0.880012	0.999963	-0.154647	0.618237	0.999986	0.267597	0.303101	0.999997	0.0744007	0.76779	0.999984	0.0404811	0.83299	0.999945	-0.0919	0.661891	0.999991	0.0209751	0.889183	0.999957	-0.205653	0.502817	0.999923	0.000688564	0.997882	0.999979	0.123989	0.70645
3967	Intergen_3982@-	Intergen_3982	CP001362	25659	25875	+	217	1	XXX	Intergen		-0.404424	0.677279	0.999992	0.034343	0.962952	0.999968	0.205469	0.816681	0.999941	0.483656	0.415968	0.999963	-0.28045	0.837977	0.999986	-0.355272	0.75177	0.999997	0.330789	0.691884	0.999984	0.0436643	0.946302	0.999945	0.73118	0.365164	0.999991	0.453478	0.424205	0.999957	0.374861	0.749642	0.999923	-0.178379	0.843704	0.999979	-0.608598	0.657596
14916	STM14_5558.J	STM14_5558.J	CP001362	25698	25814	-	116	5	XXX	hypothetical protein		-0.240222	0.455227	0.999992	-0.0994193	0.713022	0.999968	0.0336877	0.89707	0.999941	0.109903	0.565374	0.999963	-0.0716181	0.856283	0.999986	0.0357777	0.91764	0.999997	-0.105356	0.731199	0.999984	-0.220933	0.338129	0.999945	0.350211	0.161151	0.999991	0.27264	0.1249	0.999957	-0.282023	0.462048	0.999923	0.175571	0.598671	0.999979	0.0721054	0.862316
14917	STM14_5558.J@Antisense	STM14_5558.J	CP001362	25698	25814	-	116	8	XXX	hypothetical protein		-0.0700735	0.82557	0.999992	-0.128515	0.634245	0.999968	0.0722768	0.778443	0.999941	-0.0384132	0.843488	0.999963	0.0987463	0.796327	0.999986	0.320436	0.340952	0.999997	-0.0517156	0.869604	0.999984	-0.0933127	0.696462	0.999945	-0.219634	0.43015	0.999991	-0.237112	0.220822	0.999957	0.0363541	0.923281	0.999923	0.253538	0.422205	0.999979	-0.1479	0.721276
14919	STM14_5559	STM14_5559	CP001362	25876	26139	+	263	10	XXX	putative transposase, IS200-like protein		-0.148858	0.58327	0.999992	-0.178239	0.430336	0.999968	0.154569	0.463378	0.999941	0.0214101	0.893233	0.999963	0.0048092	0.988243	0.999986	-0.0865972	0.75814	0.999997	-0.169187	0.523123	0.999984	-0.136563	0.486953	0.999945	-0.072981	0.74636	0.999991	-0.028198	0.859543	0.999957	-0.0314532	0.922219	0.999923	-0.262334	0.325278	0.999979	-0.124905	0.715961
14920	STM14_5559@Antisense	STM14_5559	CP001362	25876	26139	+	263	10	XXX	putative transposase, IS200-like protein		-0.1168	0.605749	0.999992	-0.10048	0.597499	0.999968	0.0242837	0.885199	0.999941	0.0161967	0.898626	0.999963	0.318685	0.26416	0.999986	-0.184123	0.437406	0.999997	0.068676	0.743603	0.999984	0.13701	0.389953	0.999945	-0.199202	0.278741	0.999991	-0.0962094	0.468159	0.999957	0.445068	0.101515	0.999923	-0.193429	0.402633	0.999979	0.167263	0.526976
3968	Intergen_3983@-	Intergen_3983	CP001362	26140	26265	+	126	27	XXX	Intergen		-0.0368751	0.833557	0.999992	-3.04929e-05	0.99983	0.999968	-0.00849943	0.950679	0.999941	-0.0389241	0.702586	0.999963	-0.0963724	0.660555	0.999986	0.082849	0.638376	0.999997	-0.00495721	0.976553	0.999984	0.000722248	0.995428	0.999945	-0.158068	0.289457	0.999991	-0.0660066	0.546223	0.999957	-0.11233	0.599797	0.999923	0.0737968	0.690411	0.999979	-0.0140607	0.945971
3969	Intergen_3983@+	Intergen_3983	CP001362	26140	26265	+	126	12	XXX	Intergen		-0.263952	0.280759	0.999992	-0.213588	0.290165	0.999968	-0.175608	0.377327	0.999941	-0.137165	0.347506	0.999963	-0.0152205	0.961433	0.999986	-0.0664904	0.790514	0.999997	-0.165711	0.477681	0.999984	-0.194284	0.272229	0.999945	-0.190368	0.375031	0.999991	-0.103102	0.49221	0.999957	-0.0869484	0.778408	0.999923	-0.0807762	0.740459	0.999979	-0.0434931	0.888759
14921	STM14_5560	STM14_5560	CP001362	26266	26916	-	650	51	spvD	hydrophilic protein; involved in Salmonella plasmid virulence		-0.0525117	0.699451	0.999992	-0.068355	0.528733	0.999968	-0.0920823	0.453613	0.999941	-0.0467275	0.600447	0.999963	-0.034164	0.850485	0.999986	-0.0563061	0.699053	0.999997	0.0215701	0.865352	0.999984	0.0772177	0.438299	0.999945	0.117057	0.323409	0.999991	0.102522	0.229534	0.999957	-0.050023	0.773163	0.999923	-0.0822572	0.561383	0.999979	-0.0825847	0.605518
14924	STM14_5560@Antisense	STM14_5560	CP001362	26266	26916	-	650	28	spvD	hydrophilic protein; involved in Salmonella plasmid virulence		-0.0681232	0.754413	0.999992	-0.120305	0.494862	0.999968	0.0998697	0.542364	0.999941	0.104018	0.391477	0.999963	0.235609	0.378035	0.999986	-0.0606041	0.771178	0.999997	0.217578	0.270089	0.999984	0.117512	0.427852	0.999945	-0.0850512	0.629997	0.999991	0.0310245	0.807966	0.999957	0.223267	0.393355	0.999923	-0.0197621	0.921587	0.999979	0.028709	0.913895
3970	Intergen_3984@-	Intergen_3984	CP001362	26917	27176	+	260	4	XXX	Intergen		0.499742	0.569405	0.999992	0.305649	0.675561	0.999968	-0.0514183	0.923576	0.999941	0.217033	0.587102	0.999963	0.149033	0.8458	0.999986	-0.0958952	0.894438	0.999997	0.925967	0.223657	0.999984	0.640056	0.279111	0.999945	-0.0774182	0.888732	0.999991	-0.138748	0.740955	0.999957	0.0200053	0.979482	0.999923	0.474318	0.44842	0.999979	-0.327725	0.750259
3971	Intergen_3984@+	Intergen_3984	CP001362	26917	27176	+	260	14	XXX	Intergen		-0.134973	0.589781	0.999992	0.0283004	0.894498	0.999968	0.30829	0.107101	0.999941	0.191588	0.192343	0.999963	-0.158039	0.609007	0.999986	0.107822	0.683636	0.999997	0.0213441	0.92865	0.999984	0.0927995	0.605806	0.999945	0.203642	0.314494	0.999991	0.0942514	0.523419	0.999957	0.0389091	0.896335	0.999923	0.093544	0.712991	0.999979	0.126111	0.67293
14922	STM14_5560.J	STM14_5560.J	CP001362	27004	27123	-	119	3	XXX	hypothetical protein		0.22315	0.713631	0.999992	0.353569	0.517507	0.999968	0.0104123	0.98446	0.999941	-0.145031	0.733818	0.999963	-0.872822	0.200861	0.999986	-0.639547	0.343733	0.999997	0.0130505	0.983561	0.999984	0.300315	0.548636	0.999945	0.104048	0.84253	0.999991	0.264683	0.464402	0.999957	-0.336611	0.601531	0.999923	-0.535117	0.40592	0.999979	-0.804489	0.308827
14923	STM14_5560.J@Antisense	STM14_5560.J	CP001362	27004	27123	-	119	8	XXX	hypothetical protein		-0.244959	0.420846	0.999992	-0.142913	0.573053	0.999968	-0.127959	0.592643	0.999941	-0.131788	0.449097	0.999963	0.075521	0.828748	0.999986	0.100027	0.733129	0.999997	0.177668	0.518332	0.999984	0.18355	0.372543	0.999945	0.00674134	0.976997	0.999991	-0.0664075	0.689496	0.999957	0.176859	0.60631	0.999923	-0.0300621	0.916107	0.999979	0.194748	0.600717
14925	STM14_5561.LJ	STM14_5561.LJ	CP001362	27177	27902	-	725	135	spvC	hydrophilic protein; Salmonella typhimurium plasmid virulence protein		-0.0693125	0.404703	0.999992	-0.080568	0.206089	0.999968	-0.0451395	0.49498	0.999941	-0.0515578	0.268244	0.999963	0.122819	0.379544	0.999986	0.0347875	0.696111	0.999997	0.00862852	0.912423	0.999984	0.00228361	0.968445	0.999945	0.0328536	0.650256	0.999991	0.0316927	0.559991	0.999957	0.100017	0.44119	0.999923	0.0544721	0.54737	0.999979	0.0567005	0.551809
14926	STM14_5561.LJ@Antisense	STM14_5561.LJ	CP001362	27177	27902	-	725	122	spvC	hydrophilic protein; Salmonella typhimurium plasmid virulence protein		0.00688342	0.943049	0.999992	-0.0590258	0.444708	0.999968	-0.0357574	0.826211	0.999941	-0.0249844	0.793228	0.999963	0.0567577	0.694119	0.999986	-0.00793295	0.933293	0.999997	0.0238343	0.771987	0.999984	0.0121161	0.842641	0.999945	0.055082	0.4746	0.999991	0.0236559	0.685211	0.999957	0.0688389	0.610669	0.999923	-0.04305	0.656117	0.999979	-0.107282	0.329807
3972	Intergen_3985@-	Intergen_3985	CP001362	27903	28182	+	280	27	XXX	Intergen		-0.0121091	0.956003	0.999992	-0.0635167	0.727644	0.999968	0.0767399	0.664355	0.999941	0.0758188	0.559784	0.999963	-0.0609221	0.827697	0.999986	-0.0777786	0.727536	0.999997	0.096311	0.657735	0.999984	0.106643	0.511866	0.999945	-0.0229178	0.902107	0.999991	0.0453169	0.73328	0.999957	0.221013	0.396857	0.999923	0.0119511	0.95498	0.999979	-0.0517882	0.846995
3973	Intergen_3985@+	Intergen_3985	CP001362	27903	28182	+	280	35	XXX	Intergen		-0.169858	0.255914	0.999992	-0.219325	0.088608	0.999968	0.000425103	0.99707	0.999941	-0.008761	0.917218	0.999963	0.110328	0.577103	0.999986	0.129953	0.379364	0.999997	-0.0899731	0.521628	0.999984	0.00111933	0.991655	0.999945	0.0466449	0.700625	0.999991	0.0395488	0.650219	0.999957	0.0985321	0.606579	0.999923	0.0436747	0.76347	0.999979	0.0572429	0.746923
14927	STM14_5562	STM14_5562	CP001362	28183	29958	-	1775	60	spvB	hydrophilic protein; involved in Salmonella plasmid virulence		-0.0895764	0.493238	0.999992	-0.156712	0.140562	0.999968	0.0301304	0.766873	0.999941	0.00232402	0.975363	0.999963	0.13558	0.458909	0.999986	-0.00259981	0.984947	0.999997	-0.0236386	0.84726	0.999984	-0.0611213	0.510592	0.999945	0.0584494	0.58453	0.999991	0.0040408	0.959438	0.999957	0.00747361	0.966527	0.999923	0.0819901	0.546862	0.999979	0.0113569	0.940654
14928	STM14_5562@Antisense	STM14_5562	CP001362	28183	29958	-	1775	105	spvB	hydrophilic protein; involved in Salmonella plasmid virulence		-0.0355358	0.702966	0.999992	-0.0246161	0.732514	0.999968	-0.0175212	0.811932	0.999941	0.0221793	0.674776	0.999963	0.091163	0.535955	0.999986	0.0545115	0.578952	0.999997	0.00689435	0.936446	0.999984	0.0221277	0.728876	0.999945	-0.00314527	0.967878	0.999991	0.026246	0.657473	0.999957	0.0522785	0.696726	0.999923	0.0785396	0.43277	0.999979	0.0196241	0.853225
3974	Intergen_3986@-	Intergen_3986	CP001362	29959	30139	+	181	3	XXX	Intergen		0.142467	0.763547	0.999992	0.233388	0.561317	0.999968	-0.054612	0.886198	0.999941	0.0312543	0.911374	0.999963	-0.268605	0.629747	0.999986	0.31693	0.487695	0.999997	0.125533	0.798484	0.999984	0.330725	0.366689	0.999945	0.0639069	0.866549	0.999991	0.0626342	0.816575	0.999957	0.0381961	0.942757	0.999923	0.319308	0.470835	0.999979	-0.303379	0.602826
3975	Intergen_3986@+	Intergen_3986	CP001362	29959	30139	+	181	6	XXX	Intergen		-0.556142	0.242737	0.999992	-0.289369	0.47241	0.999968	0.308584	0.436241	0.999941	-0.0128344	0.966679	0.999963	-0.0993525	0.861427	0.999986	0.0081125	0.986639	0.999997	-0.486121	0.289644	0.999984	-0.310691	0.379328	0.999945	0.297281	0.464793	0.999991	-0.0767601	0.799331	0.999957	-0.211803	0.716764	0.999923	0.0581837	0.898371	0.999979	0.262725	0.655731
14929	STM14_5563	STM14_5563	CP001362	30140	30907	-	767	35	spvA	outer membrane protein; involved in Salmonella plasmid virulence		-0.0262346	0.867245	0.999992	-0.122324	0.345564	0.999968	-0.0643576	0.613031	0.999941	-0.0185374	0.841054	0.999963	0.0841925	0.676397	0.999986	0.0700177	0.667964	0.999997	0.0243233	0.868452	0.999984	-0.0546757	0.62562	0.999945	-0.0164628	0.90087	0.999991	0.0236681	0.804002	0.999957	0.130513	0.495338	0.999923	0.171708	0.285214	0.999979	-0.00502554	0.978817
14934	STM14_5563@Antisense	STM14_5563	CP001362	30140	30907	-	767	26	spvA	outer membrane protein; involved in Salmonella plasmid virulence		0.0610084	0.759256	0.999992	0.0249569	0.879386	0.999968	0.0352245	0.826757	0.999941	-0.00343906	0.977918	0.999963	0.177803	0.513759	0.999986	0.0525149	0.792096	0.999997	0.014028	0.941313	0.999984	0.0642977	0.650597	0.999945	0.172412	0.299686	0.999991	0.189012	0.113493	0.999957	0.113352	0.658139	0.999923	0.117711	0.547917	0.999979	0.243509	0.305961
3976	Intergen_3987@-	Intergen_3987	CP001362	30908	31418	+	511	13	XXX	Intergen		-0.132528	0.484941	0.999992	-0.0856477	0.583141	0.999968	0.0260793	0.864901	0.999941	0.00119524	0.99157	0.999963	-0.0965768	0.668688	0.999986	-0.0920831	0.608658	0.999997	-0.0505358	0.769442	0.999984	-0.0340612	0.798028	0.999945	0.254115	0.0943074	0.999991	0.0807583	0.501291	0.999957	0.132016	0.53929	0.999923	0.0781849	0.665455	0.999979	0.0872604	0.6991
3977	Intergen_3987@+	Intergen_3987	CP001362	30908	31418	+	511	11	XXX	Intergen		-0.214984	0.432471	0.999992	-0.152889	0.534685	0.999968	0.0934847	0.65222	0.999941	0.0660932	0.685717	0.999963	-0.0971757	0.771101	0.999986	-0.0309282	0.912071	0.999997	-0.130415	0.614231	0.999984	-0.0224868	0.913426	0.999945	0.267827	0.19643	0.999991	0.240048	0.123259	0.999957	0.21588	0.490243	0.999923	0.126346	0.637552	0.999979	0.172875	0.599829
14930	STM14_5563.J	STM14_5563.J	CP001362	30984	31238	+	254	35	XXX	hypothetical protein		-0.163998	0.255791	0.999992	-0.114478	0.328887	0.999968	-0.0173323	0.87888	0.999941	-0.0135607	0.869087	0.999963	0.0493102	0.796697	0.999986	0.00252148	0.986647	0.999997	-0.117224	0.381669	0.999984	-0.0319191	0.755866	0.999945	0.067609	0.566195	0.999991	0.0214682	0.80231	0.999957	-0.192597	0.299017	0.999923	0.016339	0.910161	0.999979	0.0775207	0.650841
14931	STM14_5563.J@Antisense	STM14_5563.J	CP001362	30984	31238	+	254	5	XXX	hypothetical protein		-0.315851	0.451208	0.999992	-0.0143519	0.97035	0.999968	-0.061956	0.852239	0.999941	-0.0242181	0.922529	0.999963	0.119672	0.809448	0.999986	-0.29199	0.494303	0.999997	-0.113375	0.771667	0.999984	0.040392	0.903561	0.999945	-0.162252	0.649132	0.999991	-0.216429	0.399188	0.999957	0.139488	0.776582	0.999923	-0.147514	0.712631	0.999979	0.0551801	0.917888
14932	STM14_5563.L	STM14_5563.L	CP001362	31081	31318	-	237	25	XXX	XXX		0.0677831	0.691548	0.999992	0.103391	0.45455	0.999968	0.0670029	0.633866	0.999941	0.0946062	0.358956	0.999963	-0.0138524	0.949494	0.999986	-0.0783424	0.654454	0.999997	0.0229499	0.890365	0.999984	0.0446364	0.718848	0.999945	0.197306	0.168197	0.999991	0.117537	0.278744	0.999957	-0.18929	0.380027	0.999923	-0.108044	0.528528	0.999979	-0.121458	0.573404
14933	STM14_5563.L@Antisense	STM14_5563.L	CP001362	31081	31318	-	237	9	XXX	XXX		0.167282	0.561409	0.999992	0.171381	0.536928	0.999968	-0.0305209	0.902639	0.999941	-0.033427	0.856067	0.999963	-0.116778	0.758336	0.999986	0.106117	0.729899	0.999997	0.188055	0.527591	0.999984	0.285017	0.234874	0.999945	0.0820737	0.74434	0.999991	0.119585	0.498255	0.999957	0.0429053	0.906577	0.999923	0.110262	0.706213	0.999979	-0.246807	0.481546
14935	STM14_5564	STM14_5564	CP001362	31419	32312	-	893	108	spvR	regulation of spv operon, lysR family; involved in Salmonella plasmid virulence		0.00495073	0.958292	0.999992	-0.0132453	0.855882	0.999968	0.0275552	0.718123	0.999941	0.0227532	0.6736	0.999963	0.037607	0.798174	0.999986	-0.00163962	0.986956	0.999997	0.0669154	0.441036	0.999984	0.0279017	0.675862	0.999945	0.0586101	0.471625	0.999991	0.0277327	0.653294	0.999957	0.0466163	0.738346	0.999923	-0.0200041	0.843397	0.999979	0.00638322	0.952375
14938	STM14_5564@Antisense	STM14_5564	CP001362	31419	32312	-	893	84	spvR	regulation of spv operon, lysR family; involved in Salmonella plasmid virulence		-0.093566	0.35056	0.999992	-0.0919733	0.232734	0.999968	-0.143382	0.0992044	0.999941	-0.117845	0.0535454	0.999963	0.0917237	0.536878	0.999986	0.019472	0.848554	0.999997	0.0310435	0.737882	0.999984	0.0192505	0.778595	0.999945	-0.0187407	0.825375	0.999991	-0.0538797	0.40398	0.999957	0.0395405	0.778992	0.999923	0.0436262	0.673449	0.999979	0.136931	0.226032
3978	Intergen_3988@-	Intergen_3988	CP001362	32313	32920	+	608	26	XXX	Intergen		-0.0332046	0.846108	0.999992	-0.0383267	0.786328	0.999968	0.0812217	0.570612	0.999941	0.115741	0.258721	0.999963	0.0007358	0.997301	0.999986	-0.0534816	0.751144	0.999997	0.0893481	0.578215	0.999984	0.0839197	0.493909	0.999945	0.0823005	0.55004	0.999991	0.0338991	0.732379	0.999957	-0.126121	0.55526	0.999923	-0.0754566	0.642294	0.999979	-0.0661439	0.753847
3979	Intergen_3988@+	Intergen_3988	CP001362	32313	32920	+	608	26	XXX	Intergen		-0.0733286	0.669818	0.999992	-0.107966	0.437452	0.999968	0.186834	0.177781	0.999941	0.11726	0.293644	0.999963	0.15787	0.513854	0.999986	-0.01367	0.963169	0.999997	-0.0336435	0.834633	0.999984	-0.0165236	0.890772	0.999945	0.0374288	0.822173	0.999991	-0.0253209	0.896385	0.999957	0.0524787	0.824906	0.999923	-0.00175028	0.99278	0.999979	-0.070667	0.734057
14936	STM14_5564.J	STM14_5564.J	CP001362	32576	32713	+	137	10	XXX	hypothetical protein		-0.048169	0.858097	0.999992	-0.0678585	0.763571	0.999968	-0.155298	0.497756	0.999941	-0.100837	0.560545	0.999963	0.275067	0.414299	0.999986	-0.0948325	0.74148	0.999997	-0.207839	0.440396	0.999984	-0.17005	0.398127	0.999945	-0.180778	0.442371	0.999991	-0.131731	0.438016	0.999957	0.24158	0.471895	0.999923	-0.0284509	0.91762	0.999979	-0.133489	0.692505
14937	STM14_5564.J@Antisense	STM14_5564.J	CP001362	32576	32713	+	137	19	XXX	hypothetical protein		-0.182214	0.392238	0.999992	-0.0602052	0.75547	0.999968	0.218094	0.20055	0.999941	0.166463	0.18442	0.999963	-0.0602194	0.826675	0.999986	-0.222979	0.305995	0.999997	-0.057562	0.778168	0.999984	0.0328188	0.846718	0.999945	0.157402	0.41038	0.999991	0.0481821	0.726504	0.999957	0.0850751	0.745172	0.999923	-0.0408672	0.83951	0.999979	-0.0223697	0.932689
14940	STM14_5565.J	STM14_5565.J	CP001362	32858	32959	-	101	1	XXX	hypothetical protein		-0.289394	0.743965	0.999992	-0.723105	0.374838	0.999968	-0.305009	0.623568	0.999941	-0.228716	0.603796	0.999963	0.49556	0.623646	0.999986	-0.422341	0.599998	0.999997	0.247343	0.743668	0.999984	0.578696	0.289067	0.999945	-0.798645	0.270994	0.999991	-0.469428	0.317349	0.999957	0.563447	0.573339	0.999923	-0.711611	0.36613	0.999979	-0.476398	0.726969
14941	STM14_5565.J@Antisense	STM14_5565.J	CP001362	32858	32959	-	101	2	XXX	hypothetical protein		-0.497837	0.443594	0.999992	-0.610513	0.279565	0.999968	0.337057	0.555639	0.999941	0.327528	0.446626	0.999963	-0.327042	0.67744	0.999986	0.236029	0.725264	0.999997	-0.431165	0.492719	0.999984	-0.39999	0.39658	0.999945	0.651184	0.23679	0.999991	0.800526	0.0363084	0.999957	-0.0296801	0.967558	0.999923	0.0892966	0.894005	0.999979	0.12703	0.879631
14939	STM14_5565	STM14_5565	CP001362	32921	33958	+	1037	22	XXX	putative integrase protein		-0.298511	0.120427	0.999992	-0.297015	0.0582681	0.999968	-0.0639405	0.663246	0.999941	-0.0605521	0.573187	0.999963	0.0257241	0.913115	0.999986	0.0191217	0.929407	0.999997	-0.0542128	0.767218	0.999984	-0.0624511	0.648708	0.999945	-0.128801	0.40728	0.999991	-0.102098	0.355362	0.999957	0.0709749	0.755924	0.999923	0.0693401	0.743818	0.999979	0.0709751	0.761593
14944	STM14_5565@Antisense	STM14_5565	CP001362	32921	33958	+	1037	21	XXX	putative integrase protein		-0.185965	0.399731	0.999992	-0.0282597	0.88519	0.999968	0.0286801	0.871811	0.999941	-0.0493248	0.725836	0.999963	-0.0507265	0.85593	0.999986	-0.0841512	0.701247	0.999997	0.148202	0.462562	0.999984	0.199916	0.234724	0.999945	-0.141397	0.444168	0.999991	-0.0967619	0.458052	0.999957	0.0550095	0.83708	0.999923	-0.0738693	0.735074	0.999979	0.140271	0.599598
3980	Intergen_3989@+	Intergen_3989	CP001362	33959	34146	+	188	1	XXX	Intergen		0.127967	0.853491	0.999992	0.0995094	0.861959	0.999968	0.175189	0.728851	0.999941	0.0329604	0.933549	0.999963	-0.192973	0.771347	0.999986	-0.832802	0.235017	0.999997	-0.0997809	0.884093	0.999984	0.16234	0.746665	0.999945	-0.408853	0.487867	0.999991	-0.402613	0.326012	0.999957	-0.14642	0.824745	0.999923	-0.300559	0.622674	0.999979	-0.566289	0.524998
14942	STM14_5565.J2	STM14_5565.J2	CP001362	34010	34150	-	140	2	XXX	hypothetical protein		0.468077	0.631681	0.999992	0.63745	0.45956	0.999968	-0.168944	0.831096	0.999941	-0.324697	0.556434	0.999963	1.32367	0.326932	0.999986	1.09049	0.399998	0.999997	-0.0906327	0.937033	0.999984	0.10128	0.910067	0.999945	-0.800394	0.378562	0.999991	-0.81643	0.164298	0.999957	1.92146	0.117312	0.999923	0.77843	0.539272	0.999979	-0.774676	0.556129
14943	STM14_5565.J2@Antisense	STM14_5565.J2	CP001362	34010	34150	-	140	1	XXX	hypothetical protein		0.65924	0.322658	0.999992	0.495523	0.371706	0.999968	-0.64346	0.331364	0.999941	-0.532913	0.272893	0.999963	-0.53286	0.474407	0.999986	-0.282822	0.708342	0.999997	0.395201	0.565697	0.999984	0.157625	0.763487	0.999945	-0.35238	0.565311	0.999991	-0.205623	0.63093	0.999957	-0.641502	0.398997	0.999923	-0.47457	0.526551	0.999979	-0.50847	0.552027
14945	STM14_5566	STM14_5566	CP001362	34147	35172	-	1025	20	XXX	putative phosphoribulokinase / uridine kinase family		-0.120151	0.56475	0.999992	-0.102129	0.549836	0.999968	0.0026717	0.98788	0.999941	0.0342926	0.792568	0.999963	0.0720516	0.778588	0.999986	0.140472	0.506442	0.999997	0.0233434	0.906488	0.999984	-0.0885736	0.566171	0.999945	-0.0504829	0.789755	0.999991	0.0108096	0.936341	0.999957	-0.0820103	0.750128	0.999923	-0.0873547	0.681825	0.999979	0.108107	0.665739
14946	STM14_5566@Antisense	STM14_5566	CP001362	34147	35172	-	1025	35	XXX	putative phosphoribulokinase / uridine kinase family		-0.0541437	0.754903	0.999992	-0.074836	0.591437	0.999968	0.0621707	0.64463	0.999941	0.0773863	0.439159	0.999963	0.180387	0.407161	0.999986	0.0273536	0.878389	0.999997	-0.0964601	0.57013	0.999984	0.000106686	0.99936	0.999945	0.0634134	0.651429	0.999991	0.0716339	0.482783	0.999957	0.0973218	0.64888	0.999923	-0.00445134	0.98108	0.999979	-0.0630043	0.761958
14947	STM14_5567	STM14_5567	CP001362	35105	36769	-	1664	31	rlgA [L]	putative integrase protein		-0.0251799	0.867237	0.999992	-0.0429443	0.722745	0.999968	-0.0251637	0.827275	0.999941	-0.0162641	0.847585	0.999963	0.275247	0.171277	0.999986	0.00767583	0.960759	0.999997	-0.0870937	0.544853	0.999984	-0.0858656	0.424149	0.999945	-0.0627327	0.609982	0.999991	-0.092029	0.310154	0.999957	0.134657	0.491462	0.999923	-0.106771	0.495149	0.999979	0.0411141	0.81619
14948	STM14_5567@Antisense	STM14_5567	CP001362	35105	36769	-	1664	49	rlgA [L]	putative integrase protein		-0.0291862	0.822935	0.999992	0.0136312	0.895818	0.999968	-0.0232561	0.827967	0.999941	0.0242709	0.760474	0.999963	0.0172608	0.923644	0.999986	0.122476	0.368177	0.999997	-0.0595354	0.634614	0.999984	-0.00221666	0.981176	0.999945	0.0900463	0.417382	0.999991	0.0336601	0.683798	0.999957	0.0207191	0.906362	0.999923	0.00543625	0.967956	0.999979	-0.00654911	0.966556
14949	STM14_5568.J	STM14_5568.J	CP001362	36753	37361	-	608	5	rlgA [N]	DNA invertase gene, RlgA		0.0291092	0.922104	0.999992	0.0806005	0.743816	0.999968	0.0242095	0.913221	0.999941	-0.00428734	0.979213	0.999963	0.269193	0.47403	0.999986	-0.0364841	0.899749	0.999997	0.150969	0.589039	0.999984	0.0568135	0.786064	0.999945	-0.117318	0.624609	0.999991	0.00587784	0.972284	0.999957	0.196529	0.604214	0.999923	0.0534449	0.83932	0.999979	0.127162	0.718508
14950	STM14_5568.J@Antisense	STM14_5568.J	CP001362	36753	37361	-	608	15	rlgA [N]	DNA invertase gene, RlgA		0.0151162	0.940697	0.999992	0.0215998	0.897115	0.999968	-0.0904966	0.571822	0.999941	-0.0535254	0.655857	0.999963	0.17236	0.500798	0.999986	0.160115	0.46678	0.999997	-0.0745376	0.720543	0.999984	0.0562187	0.721588	0.999945	-0.0721397	0.664243	0.999991	-0.00774566	0.948557	0.999957	0.129014	0.625057	0.999923	-0.0158885	0.938207	0.999979	0.0808405	0.743376
3981	Intergen_3990@-	Intergen_3990	CP001362	37314	37519	+	206	3	XXX	Intergen		-0.713898	0.138	0.999992	-0.670094	0.108324	0.999968	-0.0223103	0.954052	0.999941	-0.246642	0.399974	0.999963	-0.0278091	0.959833	0.999986	-0.250466	0.627325	0.999997	-0.328885	0.45051	0.999984	-0.324857	0.344374	0.999945	0.020659	0.958746	0.999991	-0.0573285	0.834956	0.999957	-0.134345	0.809708	0.999923	0.254533	0.576356	0.999979	0.55393	0.343969
3982	Intergen_3990@+	Intergen_3990	CP001362	37314	37519	+	206	3	XXX	Intergen		0.115619	0.759293	0.999992	0.146577	0.657264	0.999968	0.0354386	0.902988	0.999941	0.0735254	0.731999	0.999963	0.047411	0.917918	0.999986	0.298759	0.409461	0.999997	-0.0522226	0.890178	0.999984	0.0541316	0.854179	0.999945	0.0611973	0.846652	0.999991	0.0218633	0.921148	0.999957	0.0406481	0.93169	0.999923	-0.00103641	0.997664	0.999979	-0.42507	0.347468
14951	STM14_5569	STM14_5569	CP001362	37520	38260	-	740	20	XXX	putative carbonic anhydrase		-0.06468	0.712759	0.999992	-0.0578892	0.68582	0.999968	-0.0247738	0.866333	0.999941	0.0398685	0.708885	0.999963	-0.13399	0.557055	0.999986	-0.0351238	0.840028	0.999997	0.0078696	0.961982	0.999984	-0.0239046	0.849748	0.999945	-0.089877	0.554601	0.999991	-0.0720408	0.505132	0.999957	-0.0842106	0.69695	0.999923	-0.0870615	0.612705	0.999979	0.138347	0.49883
14955	STM14_5569@Antisense	STM14_5569	CP001362	37520	38260	-	740	21	XXX	putative carbonic anhydrase		-0.163998	0.409768	0.999992	-0.157196	0.338753	0.999968	-0.0727818	0.656067	0.999941	-0.131887	0.270776	0.999963	0.107401	0.679328	0.999986	0.0298519	0.887158	0.999997	-0.184158	0.33868	0.999984	-0.10828	0.453863	0.999945	0.0550274	0.734722	0.999991	-0.0434285	0.714781	0.999957	-0.0552548	0.829027	0.999923	-0.277672	0.190262	0.999979	0.0553031	0.819334
14952	STM14_5569.J	STM14_5569.J	CP001362	38181	38285	+	104	3	XXX	hypothetical protein		0.495187	0.335404	0.999992	0.426659	0.342735	0.999968	-0.0602017	0.889763	0.999941	0.0499794	0.883213	0.999963	-0.0171055	0.978492	0.999986	0.139905	0.798815	0.999997	-0.192823	0.7328	0.999984	0.0179807	0.966137	0.999945	-0.425701	0.37109	0.999991	-0.0421782	0.902227	0.999957	0.0453553	0.946886	0.999923	0.0612421	0.910183	0.999979	-1.03516	0.135872
3983	Intergen_3991@-	Intergen_3991	CP001362	38261	38914	+	654	6	XXX	Intergen		-0.160416	0.657837	0.999992	0.00125406	0.996991	0.999968	0.00868412	0.976328	0.999941	-0.0460161	0.831463	0.999963	0.208373	0.649334	0.999986	0.447149	0.249801	0.999997	-0.401733	0.291622	0.999984	-0.145038	0.636424	0.999945	-0.0120332	0.968308	0.999991	0.0516918	0.80584	0.999957	0.262094	0.556479	0.999923	0.217804	0.574568	0.999979	-0.165062	0.717348
3984	Intergen_3991@+	Intergen_3991	CP001362	38261	38914	+	654	8	XXX	Intergen		0.156291	0.629506	0.999992	0.0107192	0.968594	0.999968	0.00468909	0.985574	0.999941	-0.0749756	0.713614	0.999963	0.0583385	0.878561	0.999986	-0.0327495	0.920894	0.999997	0.224598	0.474762	0.999984	0.153063	0.512001	0.999945	-0.00426506	0.987537	0.999991	0.0686776	0.718257	0.999957	0.172258	0.643159	0.999923	-0.0106307	0.972941	0.999979	0.0375183	0.922515
14953	STM14_5569.J2	STM14_5569.J2	CP001362	38413	38553	+	140	3	XXX	hypothetical protein		0.525956	0.208553	0.999992	0.160776	0.662997	0.999968	0.00245913	0.994439	0.999941	-0.00245044	0.992462	0.999963	0.286584	0.592465	0.999986	0.290924	0.485971	0.999997	0.302395	0.489744	0.999984	-0.00109875	0.997377	0.999945	0.36341	0.275348	0.999991	0.330848	0.158612	0.999957	0.20329	0.709672	0.999923	-0.111224	0.795026	0.999979	-0.330464	0.501443
14954	STM14_5569.J2@Antisense	STM14_5569.J2	CP001362	38413	38553	+	140	1	XXX	hypothetical protein		-0.148844	0.807021	0.999992	-0.130688	0.811578	0.999968	-0.277203	0.57401	0.999941	-0.150929	0.67851	0.999963	0.277939	0.672544	0.999986	0.376926	0.532281	0.999997	0.0276144	0.961632	0.999984	0.237283	0.593652	0.999945	-0.375241	0.466142	0.999991	-0.197707	0.583739	0.999957	-0.752884	0.338869	0.999923	0.205721	0.732613	0.999979	-0.432829	0.604589
14956	STM14_5570	STM14_5570	CP001362	38915	39403	-	488	16	XXX	putative cytoplasmic protein		-0.0900477	0.731989	0.999992	-0.0832125	0.701953	0.999968	0.00107263	0.995805	0.999941	0.00667737	0.965162	0.999963	0.035063	0.913963	0.999986	0.178132	0.531906	0.999997	0.000626185	0.998025	0.999984	-0.0680915	0.722358	0.999945	-0.0950261	0.66949	0.999991	-0.0955245	0.546693	0.999957	0.0641233	0.839272	0.999923	0.140583	0.615852	0.999979	-0.485468	0.19786
14957	STM14_5570@Antisense	STM14_5570	CP001362	38915	39403	-	488	3	XXX	putative cytoplasmic protein		-0.0363496	0.923458	0.999992	0.127915	0.687038	0.999968	0.0524075	0.872541	0.999941	0.234394	0.32453	0.999963	0.22345	0.635897	0.999986	0.363573	0.352788	0.999997	0.195985	0.579369	0.999984	0.162576	0.554537	0.999945	0.185803	0.560829	0.999991	0.206607	0.351815	0.999957	0.0537558	0.910212	0.999923	0.182632	0.632528	0.999979	0.0364793	0.936119
3985	Intergen_3992@-	Intergen_3992	CP001362	39404	39661	+	258	5	XXX	Intergen		-0.0220674	0.946413	0.999992	-0.11299	0.67851	0.999968	-0.0130822	0.960727	0.999941	-0.113533	0.567974	0.999963	-0.011912	0.974746	0.999986	-0.041533	0.905754	0.999997	0.19622	0.540864	0.999984	0.0756155	0.75351	0.999945	0.0720936	0.787228	0.999991	0.0133606	0.944084	0.999957	-0.144741	0.703856	0.999923	0.210398	0.506801	0.999979	0.131651	0.738786
3986	Intergen_3992@+	Intergen_3992	CP001362	39404	39661	+	258	6	XXX	Intergen		0.226528	0.546044	0.999992	0.305508	0.325843	0.999968	-0.443933	0.181769	0.999941	-0.267825	0.261921	0.999963	0.408194	0.389836	0.999986	-0.155793	0.677223	0.999997	0.104606	0.77878	0.999984	0.140302	0.61429	0.999945	-0.0656596	0.827812	0.999991	-0.0578403	0.786888	0.999957	0.143233	0.771831	0.999923	0.0215489	0.951291	0.999979	-0.219825	0.64007
14958	STM14_5571	STM14_5571	CP001362	39662	40777	+	1115	19	tlpA	alpha-helical coiled coil protein		-0.21057	0.253339	0.999992	-0.157122	0.291168	0.999968	-0.102135	0.452932	0.999941	-0.0710758	0.474373	0.999963	-0.0298372	0.894721	0.999986	-0.18991	0.275556	0.999997	-0.0998215	0.545868	0.999984	-0.0873497	0.485792	0.999945	-0.0317229	0.821156	0.999991	-0.0448652	0.654372	0.999957	-0.0657847	0.767762	0.999923	-0.0918912	0.58711	0.999979	-0.0539392	0.810658
14959	STM14_5571@Antisense	STM14_5571	CP001362	39662	40777	+	1115	19	tlpA	alpha-helical coiled coil protein		-0.0478492	0.815784	0.999992	-0.0748381	0.667618	0.999968	0.00458242	0.978635	0.999941	-0.0603903	0.638344	0.999963	0.0925316	0.753712	0.999986	0.176537	0.450747	0.999997	-0.0824339	0.680927	0.999984	-0.140669	0.376985	0.999945	0.0703787	0.689919	0.999991	0.0760362	0.540459	0.999957	0.0356144	0.903427	0.999923	0.188014	0.409612	0.999979	-0.163175	0.52162
3987	Intergen_3993@-	Intergen_3993	CP001362	40778	40862	+	85	3	XXX	Intergen		0.104076	0.898441	0.999992	0.511752	0.476044	0.999968	-0.413923	0.522742	0.999941	-0.285557	0.544744	0.999963	-0.398074	0.67675	0.999986	0.530813	0.536888	0.999997	0.00552923	0.994564	0.999984	0.415373	0.521905	0.999945	-0.165299	0.794617	0.999991	-0.210033	0.640286	0.999957	-0.674179	0.493964	0.999923	0.5656	0.492689	0.999979	-0.973226	0.392778
14960	STM14_5572	STM14_5572	CP001362	40863	41279	+	416	5	XXX	putative DNA polymerase III epsilon subunit (3'-5' exonuclease)		0.172024	0.638617	0.999992	0.0963057	0.75764	0.999968	0.142418	0.619565	0.999941	0.193889	0.363417	0.999963	0.225472	0.607899	0.999986	0.10523	0.775737	0.999997	0.284878	0.429723	0.999984	0.360257	0.175347	0.999945	0.172114	0.560445	0.999991	0.0210839	0.920847	0.999957	0.234105	0.583481	0.999923	0.0831042	0.822666	0.999979	0.160358	0.701519
14961	STM14_5572@Antisense	STM14_5572	CP001362	40863	41279	+	416	2	XXX	putative DNA polymerase III epsilon subunit (3'-5' exonuclease)		-0.20309	0.695961	0.999992	-0.336454	0.437991	0.999968	-0.078798	0.83817	0.999941	-0.0433869	0.879919	0.999963	0.119694	0.844022	0.999986	-0.120009	0.828931	0.999997	0.177785	0.707795	0.999984	0.20925	0.550202	0.999945	-0.0506557	0.898815	0.999991	-0.0697014	0.805422	0.999957	-0.30283	0.637577	0.999923	0.0394394	0.936742	0.999979	0.316359	0.609456
14962	STM14_5573	STM14_5573	CP001362	40973	41299	-	326	10	XXX	putative cytoplasmic protein		-0.257743	0.358275	0.999992	-0.237231	0.318056	0.999968	-0.109365	0.640951	0.999941	-0.12767	0.462494	0.999963	-0.184095	0.594624	0.999986	-0.0441645	0.878743	0.999997	-0.163413	0.544043	0.999984	-0.0221168	0.914377	0.999945	-0.0859103	0.723878	0.999991	-0.0280696	0.868681	0.999957	-0.0365769	0.911562	0.999923	-0.157845	0.573271	0.999979	0.0604117	0.863347
14969	STM14_5573@Antisense	STM14_5573	CP001362	40973	41299	-	326	1	XXX	putative cytoplasmic protein		-0.318515	0.664422	0.999992	-0.564413	0.35923	0.999968	0.115154	0.843629	0.999941	-0.0632946	0.883289	0.999963	-0.317306	0.705133	0.999986	0.111986	0.897571	0.999997	0.26917	0.682849	0.999984	-0.143242	0.784238	0.999945	0.293604	0.599521	0.999991	0.156804	0.684267	0.999957	0.235682	0.761144	0.999923	0.351673	0.648894	0.999979	-0.206186	0.831699
14963	STM14_5573.J	STM14_5573.J	CP001362	41291	41410	+	119	1	XXX	hypothetical protein		0.509796	0.484731	0.999992	0.27939	0.635539	0.999968	0.205792	0.722785	0.999941	-0.0846452	0.846333	0.999963	-0.170074	0.832686	0.999986	0.0818537	0.900839	0.999997	-0.247885	0.764141	0.999984	-0.0200867	0.971635	0.999945	-0.0503218	0.935677	0.999991	-0.0160556	0.969623	0.999957	-0.393704	0.650184	0.999923	0.208257	0.737445	0.999979	-0.858088	0.348825
14964	STM14_5573.J@Antisense	STM14_5573.J	CP001362	41291	41410	+	119	1	XXX	hypothetical protein		1.01673	0.719367	0.999992	0.870282	0.766182	NA	2.0925	0.344135	0.999941	0.903806	0.531287	0.999963	0.885982	0.797017	NA	-1.53371	0.498517	NA	0.180323	0.95861	0.999984	0.0146489	0.996179	0.999945	1.78384	0.465869	0.999991	0.755967	0.598113	0.999957	-1.83445	0.709856	0.999923	-1.87745	0.411022	0.999979	1.49958	0.458755
3988	Intergen_3994@+	Intergen_3994	CP001362	41300	42452	+	1153	1	XXX	Intergen		0.0311409	0.969455	0.999992	0.126618	0.861258	0.999968	1.10759	0.12667	0.999941	0.460249	0.396846	0.999963	-0.405118	0.663932	0.999986	-0.235518	0.794105	0.999997	0.0641867	0.934566	0.999984	0.166565	0.790158	0.999945	1.52177	0.0225709	0.999991	0.820848	0.0949829	0.999957	-0.259288	0.769247	0.999923	0.355307	0.650318	0.999979	0.0627556	0.949014
14967	STM14_5573.L	STM14_5573.L	CP001362	41382	41798	+	416	6	XXX	hypothetical protein; similar to orf40 from Salmonella enteritidis virulence plasmid		0.0967189	0.806574	0.999992	0.0894356	0.78406	0.999968	0.0201653	0.950984	0.999941	0.0286319	0.903015	0.999963	0.517495	0.323938	0.999986	0.0171108	0.962835	0.999997	0.0135055	0.972518	0.999984	0.0153198	0.958036	0.999945	0.134933	0.671969	0.999991	0.10232	0.643192	0.999957	0.589677	0.250437	0.999923	-0.199726	0.584408	0.999979	0.120968	0.79131
14968	STM14_5573.L@Antisense	STM14_5573.L	CP001362	41382	41798	+	416	7	XXX	hypothetical protein; similar to orf40 from Salmonella enteritidis virulence plasmid		-0.455631	0.208904	0.999992	-0.324798	0.284668	0.999968	0.206299	0.476926	0.999941	0.334187	0.127055	0.999963	0.0405768	0.923089	0.999986	0.265989	0.559875	0.999997	-0.25832	0.452428	0.999984	-0.164412	0.519688	0.999945	0.223601	0.449321	0.999991	0.12585	0.578216	0.999957	-0.0560682	0.894091	0.999923	0.585918	0.121751	0.999979	0.142292	0.759766
14965	STM14_5573.J2	STM14_5573.J2	CP001362	41855	42421	+	566	10	XXX	conserved hypothetical protein		-0.0224304	0.929597	0.999992	-0.0324254	0.875658	0.999968	0.0264021	0.890306	0.999941	0.0566989	0.686262	0.999963	-0.0461975	0.876083	0.999986	-0.0215205	0.927872	0.999997	-0.0197686	0.936175	0.999984	-0.0845519	0.647492	0.999945	-0.263822	0.204495	0.999991	-0.110698	0.469994	0.999957	-0.0240434	0.93362	0.999923	-0.0648865	0.787698	0.999979	-0.00899039	0.976159
14966	STM14_5573.J2@Antisense	STM14_5573.J2	CP001362	41855	42421	+	566	8	XXX	conserved hypothetical protein		-0.0100938	0.969252	0.999992	-0.0677137	0.76405	0.999968	-0.00976839	0.965172	0.999941	-0.0516396	0.763432	0.999963	0.14978	0.659818	0.999986	-0.144995	0.5762	0.999997	0.0765292	0.765936	0.999984	0.0394153	0.84191	0.999945	0.0356453	0.873735	0.999991	0.0230337	0.8848	0.999957	0.117751	0.731791	0.999923	-0.0246313	0.920899	0.999979	-0.419294	0.200234
14970	STM14_5574	STM14_5574	CP001362	42453	43394	-	941	10	XXX	putative cytoplasmic protein		0.147942	0.537115	0.999992	0.211405	0.306512	0.999968	-0.17261	0.39487	0.999941	-0.156298	0.285108	0.999963	0.21815	0.478745	0.999986	0.0709648	0.761988	0.999997	0.288869	0.205397	0.999984	0.315157	0.0814188	0.999945	-0.000114854	0.99953	0.999991	-0.111872	0.426152	0.999957	0.277901	0.33852	0.999923	0.0283487	0.899809	0.999979	-0.151308	0.595602
14975	STM14_5574@Antisense	STM14_5574	CP001362	42453	43394	-	941	10	XXX	putative cytoplasmic protein		0.0988314	0.705918	0.999992	0.121025	0.573151	0.999968	-0.0519646	0.802398	0.999941	-0.0980315	0.527607	0.999963	0.321159	0.343555	0.999986	0.0857548	0.767215	0.999997	0.164399	0.50528	0.999984	0.0736172	0.707728	0.999945	0.0339282	0.872262	0.999991	-0.0633229	0.681156	0.999957	0.282822	0.399065	0.999923	0.423191	0.0999373	0.999979	-0.0218095	0.943893
3989	Intergen_3995@+	Intergen_3995	CP001362	43395	43808	+	414	3	XXX	Intergen		0.0462197	0.938031	0.999992	0.111017	0.823245	0.999968	0.293375	0.544886	0.999941	0.308133	0.436906	0.999963	0.84895	0.316891	0.999986	0.880177	0.160671	0.999997	-0.870188	0.179905	0.999984	-0.372272	0.449917	0.999945	-0.1564	0.767261	0.999991	0.0980431	0.800119	0.999957	1.06142	0.195348	0.999923	0.620599	0.329649	0.999979	-0.289782	0.692867
14971	STM14_5574.J	STM14_5574.J	CP001362	43443	43562	+	119	3	XXX	hypothetical protein		-0.367638	0.461167	0.999992	-0.163256	0.703212	0.999968	0.00992105	0.978751	0.999941	0.0164288	0.953045	0.999963	0.344415	0.573747	0.999986	0.340927	0.454189	0.999997	-0.501873	0.328005	0.999984	-0.380847	0.33911	0.999945	0.013173	0.972287	0.999991	0.0617724	0.816405	0.999957	0.322877	0.602268	0.999923	-0.228013	0.63781	0.999979	-0.150063	0.831488
14972	STM14_5574.J@Antisense	STM14_5574.J	CP001362	43443	43562	+	119	1	XXX	hypothetical protein		0.599974	0.639709	0.999992	0.375989	0.721158	0.999968	-1.57305	0.184954	0.999941	-1.14296	0.190879	0.999963	0.527855	0.743881	0.999986	0.925636	0.498193	0.999997	0.521932	0.676738	0.999984	0.268541	0.773123	0.999945	-0.879965	0.407826	0.999991	-0.674819	0.380457	0.999957	-0.528971	0.787353	0.999923	0.936029	0.474248	0.999979	-0.944153	0.554568
14973	STM14_5574.J3	STM14_5574.J3	CP001362	43645	43764	-	119	3	XXX	hypothetical protein		0.521404	0.411035	0.999992	0.241971	0.633643	0.999968	-0.0804878	0.867818	0.999941	0.0725649	0.837253	0.999963	0.0512537	0.939517	0.999986	0.348026	0.570516	0.999997	0.656068	0.274913	0.999984	0.27839	0.531245	0.999945	0.145276	0.762225	0.999991	0.352679	0.287007	0.999957	-0.290529	0.685955	0.999923	0.272812	0.655784	0.999979	0.194119	0.770975
14974	STM14_5574.J3@Antisense	STM14_5574.J3	CP001362	43645	43764	-	119	1	XXX	hypothetical protein		1.11365	0.490863	0.999992	0.87289	0.312865	0.999968	0.0700936	0.930365	0.999941	0.126268	0.835828	0.999963	-0.191979	0.847933	0.999986	0.31578	0.658553	0.999997	0.0350024	0.978102	0.999984	0.00416356	0.996366	0.999945	0.35564	0.649231	0.999991	0.286863	0.61883	0.999957	-0.671051	0.524546	0.999923	-0.863669	0.2885	0.999979	-0.238115	0.812984
14976	STM14_5575	STM14_5575	CP001362	43809	45014	+	1205	1	parA	plasmid partition protein A		1.46873	0.766784	0.999992	1.12049	0.781824	NA	2.71875	0.476151	0.999941	1.88232	0.560574	0.999963	1.15644	0.813943	NA	NA	NA	NA	NA	NA	NA	NA	NA	NA	NA	NA	NA	NA	NA	NA	NA	NA	NA	NA	NA	NA	-0.782307	0.87448
14977	STM14_5575@Antisense	STM14_5575	CP001362	43809	45014	+	1205	5	parA	plasmid partition protein A		-0.180459	0.92798	0.999992	-0.130476	0.895065	0.999968	0.918598	0.382944	0.999941	0.840609	0.280232	0.999963	-0.0216652	0.991203	0.999986	1.48937	0.473714	NA	0.274797	0.761331	0.999984	0.267105	0.70634	0.999945	1.18991	0.24153	0.999991	1.14188	0.109047	0.999957	0.262852	0.885277	0.999923	0.983734	0.65478	0.999979	0.394264	0.855985
14978	STM14_5576@Antisense	STM14_5576	CP001362	45011	45988	+	977	3	parB	plasmid partition protein B		0.893839	0.732934	0.999992	0.83805	0.748322	NA	1.63793	0.550041	0.999941	1.39848	0.568558	0.999963	0.885982	0.797017	NA	NA	NA	NA	0.820094	0.765549	0.999984	0.466888	0.849144	0.999945	2.1188	0.352256	0.999991	2.29027	0.174207	0.999957	0.458436	0.913641	0.999923	1.31987	0.789853	0.999979	0.854855	0.715047
14979	STM14_5577	STM14_5577	CP001362	46070	47344	-	1274	10	samB	SamB; mutagenesis by UV and mutagens; related to umuDC operon		0.0587598	0.838127	0.999992	0.059592	0.801686	0.999968	-0.0434539	0.84802	0.999941	-0.0227679	0.892685	0.999963	0.00859321	0.980994	0.999986	0.0144191	0.974647	0.999997	-0.0346867	0.906266	0.999984	0.00241896	0.991079	0.999945	0.00710415	0.975582	0.999991	0.0620804	0.704735	0.999957	0.0670962	0.843863	0.999923	-0.0217312	0.941293	0.999979	-0.00254073	0.994416
14980	STM14_5577@Antisense	STM14_5577	CP001362	46070	47344	-	1274	16	samB	SamB; mutagenesis by UV and mutagens; related to umuDC operon		-0.204579	0.414822	0.999992	-0.165514	0.425091	0.999968	0.0686531	0.719647	0.999941	0.175962	0.215673	0.999963	-0.28256	0.351862	0.999986	0.467193	0.0673413	0.999997	-0.00890859	0.96995	0.999984	-0.106378	0.566992	0.999945	-0.184731	0.397818	0.999991	-0.146173	0.345527	0.999957	-0.100249	0.727574	0.999923	0.240654	0.349532	0.999979	0.1724	0.572546
14981	STM14_5578	STM14_5578	CP001362	47344	47766	-	422	5	samA	SamA; mutagenesis by UV and mutagens; related to umuDC operon		-0.715072	0.152309	0.999992	-0.582102	0.219292	0.999968	0.0793108	0.856593	0.999941	-0.0589262	0.857864	0.999963	0.11003	0.841312	0.999986	-0.0768793	0.886212	0.999997	-0.504815	0.284898	0.999984	-0.140042	0.711136	0.999945	0.2432	0.576981	0.999991	0.113668	0.710734	0.999957	-0.467857	0.423543	0.999923	0.0401986	0.937725	0.999979	0.487656	0.461334
14985	STM14_5578@Antisense	STM14_5578	CP001362	47344	47766	-	422	1	samA	SamA; mutagenesis by UV and mutagens; related to umuDC operon		0.849192	0.385886	0.999992	0.600066	0.423064	0.999968	-0.0490291	0.94873	0.999941	0.00823033	0.988289	0.999963	-0.08432	0.938728	0.999986	0.248098	0.78362	0.999997	0.451392	0.662115	0.999984	0.176939	0.804171	0.999945	-0.063862	0.935615	0.999991	0.0196349	0.971439	0.999957	0.281441	0.788704	0.999923	-0.183654	0.843743	0.999979	-0.23653	0.821876
14982	STM14_5578.J	STM14_5578.J	CP001362	47723	47908	+	185	3	XXX	hypothetical protein		-0.0907428	0.848471	0.999992	0.359232	0.374407	0.999968	-0.0162236	0.962628	0.999941	-0.152653	0.56	0.999963	0.388042	0.591153	0.999986	0.0647362	0.885872	0.999997	0.263325	0.545722	0.999984	0.163699	0.636085	0.999945	0.103826	0.765177	0.999991	-0.0489342	0.844249	0.999957	0.903336	0.132158	0.999923	0.0979775	0.817427	0.999979	0.483123	0.347532
3990	Intergen_3997@-	Intergen_3997	CP001362	47767	48276	+	510	3	XXX	Intergen		-0.0811618	0.878652	0.999992	-0.350831	0.457392	0.999968	-0.260598	0.546434	0.999941	-0.285907	0.360611	0.999963	0.778891	0.262421	0.999986	0.1544	0.787599	0.999997	-0.0455619	0.926935	0.999984	0.0211269	0.954388	0.999945	-0.42247	0.345522	0.999991	-0.238853	0.436508	0.999957	0.699166	0.339666	0.999923	-0.108386	0.853545	0.999979	0.233567	0.710874
3991	Intergen_3997@+	Intergen_3997	CP001362	47767	48276	+	510	5	XXX	Intergen		0.598455	0.0613113	0.999992	0.49549	0.0652198	0.999968	0.203769	0.411259	0.999941	0.170191	0.400547	0.999963	0.371235	0.383779	0.999986	0.128761	0.708771	0.999997	-0.0965109	0.807776	0.999984	-0.00560997	0.984287	0.999945	-0.0280519	0.916504	0.999991	0.0560139	0.773611	0.999957	0.24201	0.572839	0.999923	-0.150508	0.670047	0.999979	-0.285714	0.436601
14983	STM14_5578.J2	STM14_5578.J2	CP001362	48037	48246	+	209	1	XXX	hypothetical protein		-0.364068	0.71822	0.999992	-0.301593	0.714952	0.999968	0.474903	0.577772	0.999941	1.06051	0.0894377	0.999963	0.716412	0.616138	0.999986	0.357018	0.717882	0.999997	0.137798	0.878331	0.999984	-0.214019	0.773443	0.999945	-0.151932	0.872341	0.999991	0.454855	0.496171	0.999957	0.884989	0.522042	0.999923	0.459075	0.62805	0.999979	-0.443307	0.740912
14984	STM14_5578.J2@Antisense	STM14_5578.J2	CP001362	48037	48246	+	209	2	XXX	hypothetical protein		0.475168	0.531509	0.999992	0.204611	0.763539	0.999968	-0.771252	0.247122	0.999941	-0.345278	0.48667	0.999963	0.897632	0.330095	0.999986	-0.292694	0.722536	0.999997	0.110598	0.889883	0.999984	-0.136803	0.827822	0.999945	0.322439	0.573557	0.999991	0.284713	0.509118	0.999957	0.763822	0.423012	0.999923	-1.30046	0.169311	0.999979	-0.328183	0.713436
14986	STM14_5579	STM14_5579	CP001362	48277	48747	+	470	14	XXX	putative cytoplasmic protein		0.0789578	0.699419	0.999992	0.131457	0.435554	0.999968	0.00516493	0.974644	0.999941	0.0460969	0.697899	0.999963	0.0857286	0.756603	0.999986	-0.277318	0.197523	0.999997	0.03285	0.864828	0.999984	-0.0761381	0.640661	0.999945	0.10926	0.51644	0.999991	0.0726413	0.546245	0.999957	0.269276	0.31297	0.999923	-0.331946	0.110076	0.999979	-0.206704	0.40884
14987	STM14_5579@Antisense	STM14_5579	CP001362	48277	48747	+	470	12	XXX	putative cytoplasmic protein		-0.02155	0.942351	0.999992	-0.0933021	0.70589	0.999968	0.0251013	0.910476	0.999941	0.0234027	0.889593	0.999963	0.353911	0.328913	0.999986	-0.0691	0.803996	0.999997	0.0649818	0.817738	0.999984	-0.093763	0.669126	0.999945	-0.272415	0.260542	0.999991	-0.0808419	0.642873	0.999957	0.0811406	0.815598	0.999923	0.0675958	0.797286	0.999979	0.299088	0.380642
14988	STM14_5580	STM14_5580	CP001362	48740	49096	+	356	1	XXX	putative cytoplasmic protein		0.598219	0.563248	0.999992	0.571251	0.47993	0.999968	0.785041	0.21593	0.999941	0.222445	0.667871	0.999963	0.894351	0.477045	0.999986	0.141152	0.875907	0.999997	0.114379	0.920554	0.999984	0.173179	0.825742	0.999945	0.568423	0.396931	0.999991	0.240321	0.61112	0.999957	0.479733	0.757492	0.999923	0.00752405	0.993268	0.999979	0.595905	0.556203
14991	STM14_5580@Antisense	STM14_5580	CP001362	48740	49096	+	356	3	XXX	putative cytoplasmic protein		-0.0512112	0.911732	0.999992	-0.120027	0.761237	0.999968	0.233515	0.527734	0.999941	0.0517393	0.853423	0.999963	-0.33311	0.52913	0.999986	0.309541	0.526657	0.999997	0.16056	0.717187	0.999984	0.00154745	0.996494	0.999945	-0.185036	0.647745	0.999991	-0.166837	0.551199	0.999957	-0.286937	0.585551	0.999923	0.136691	0.778408	0.999979	0.0894342	0.873484
14989	STM14_5580.J	STM14_5580.J	CP001362	49034	49411	-	377	1	XXX	hypothetical protein		-0.678661	0.449959	0.999992	-0.303274	0.690679	0.999968	-0.124733	0.845178	0.999941	-0.0584131	0.89915	0.999963	-0.135652	0.86869	0.999986	0.0474929	0.950998	0.999997	0.16846	0.819407	0.999984	0.169662	0.785485	0.999945	-0.139689	0.829774	0.999991	-0.29363	0.527143	0.999957	-0.537497	0.523762	0.999923	-0.208735	0.786554	0.999979	0.612585	0.575632
14990	STM14_5580.L	STM14_5580.L	CP001362	49128	49399	+	271	3	XXX	XXX		0.418806	0.507036	0.999992	0.208393	0.699026	0.999968	-0.155371	0.73099	0.999941	-0.188229	0.565309	0.999963	-0.142143	0.834792	0.999986	0.0181477	0.974249	0.999997	0.0286392	0.96628	0.999984	-0.160588	0.754232	0.999945	-0.122399	0.787167	0.999991	-0.109502	0.724352	0.999957	-0.040322	0.95208	0.999923	-0.183376	0.756101	0.999979	0.0617364	0.927168
14993	STM14_5581.P	STM14_5581.P	CP001362	49446	49858	-	412	2	XXX	pseudogene; in-frame stop; putative adenine-specific DNA methylase		0.158266	0.750569	0.999992	0.36264	0.382747	0.999968	0.0588283	0.884959	0.999941	0.0686588	0.816032	0.999963	-0.173541	0.763541	0.999986	0.250451	0.607914	0.999997	0.168867	0.730033	0.999984	0.0925339	0.81186	0.999945	0.216917	0.592555	0.999991	0.196641	0.483739	0.999957	-0.398896	0.503372	0.999923	-0.122567	0.806943	0.999979	-0.65215	0.312796
14992	STM14_5581	STM14_5581	CP001362	49478	50158	+	680	7	XXX	putative adenine-specific DNA methylase		0.0951928	0.791617	0.999992	0.133738	0.647795	0.999968	-0.100737	0.70157	0.999941	-0.0832041	0.667104	0.999963	0.302019	0.445866	0.999986	0.048153	0.884845	0.999997	0.288001	0.41717	0.999984	0.273451	0.289827	0.999945	0.235937	0.358209	0.999991	0.141223	0.444749	0.999957	-0.0140359	0.972327	0.999923	0.32255	0.291516	0.999979	0.280645	0.482079
14994	STM14_5581@Antisense	STM14_5581	CP001362	49478	50158	+	680	4	XXX	putative adenine-specific DNA methylase		-0.349086	0.461844	0.999992	-0.0630318	0.877316	0.999968	0.380089	0.285093	0.999941	0.461755	0.0925687	0.999963	0.329527	0.602416	0.999986	0.170141	0.720427	0.999997	0.0382182	0.927498	0.999984	0.218018	0.503837	0.999945	-0.13339	0.748892	0.999991	0.126072	0.670556	0.999957	0.127648	0.839566	0.999923	-0.0816651	0.863736	0.999979	0.29749	0.603016
14996	STM14_5582.J	STM14_5582.J	CP001362	50140	50448	-	308	1	XXX	hypothetical protein		-0.0216074	0.984605	0.999992	-0.172664	0.873752	0.999968	0.45134	0.680106	0.999941	0.482736	0.544833	0.999963	0.314241	0.797079	0.999986	0.411298	0.752035	0.999997	0.26336	0.801708	0.999984	0.491281	0.547456	0.999945	0.743917	0.469588	0.999991	0.422533	0.587893	0.999957	0.152532	0.903074	0.999923	0.957995	0.401959	0.999979	-0.653615	0.664054
14997	STM14_5582.J@Antisense	STM14_5582.J	CP001362	50140	50448	-	308	1	XXX	hypothetical protein		0.399702	0.722638	0.999992	0.609047	0.486874	0.999968	-0.169687	0.84176	0.999941	-0.277639	0.658308	0.999963	0.339152	0.790377	0.999986	-0.455101	0.663461	0.999997	0.192313	0.868195	0.999984	0.166741	0.845407	0.999945	0.205069	0.799368	0.999991	0.221369	0.686962	0.999957	-0.163903	0.90682	0.999923	-0.292641	0.781529	0.999979	-0.0977382	0.941077
14995	STM14_5582	STM14_5582	CP001362	50158	50379	+	221	4	XXX	putative cytoplasmic protein		-0.230839	0.624948	0.999992	-0.204546	0.603469	0.999968	-0.168954	0.642825	0.999941	0.0581105	0.832062	0.999963	-0.0303554	0.954513	0.999986	0.15553	0.725758	0.999997	0.0701232	0.871794	0.999984	0.0275267	0.93457	0.999945	-0.2356	0.544109	0.999991	-0.0532831	0.84739	0.999957	-0.0837585	0.873514	0.999923	0.039007	0.928171	0.999979	-0.0539632	0.926313
3992	Intergen_3999@-	Intergen_3999	CP001362	50380	50919	+	540	2	XXX	Intergen		-0.168943	0.628735	0.999992	-0.231126	0.452545	0.999968	0.0597823	0.840517	0.999941	0.0333809	0.879557	0.999963	0.144726	0.738847	0.999986	-0.184202	0.602843	0.999997	0.0923499	0.777665	0.999984	-0.0358926	0.894818	0.999945	0.0564022	0.852888	0.999991	-0.0401079	0.85053	0.999957	-0.00568224	0.989867	0.999923	0.0869038	0.799108	0.999979	-0.326939	0.476228
3993	Intergen_3999@+	Intergen_3999	CP001362	50380	50919	+	540	1	XXX	Intergen		0.952023	0.492539	0.999992	0.287297	0.789226	0.999968	0.413657	0.742517	0.999941	0.848648	0.364016	0.999963	1.75617	0.344927	0.999986	0.0203049	0.986964	0.999997	0.832019	0.557904	0.999984	-0.215605	0.843774	0.999945	0.016133	0.990294	0.999991	0.0641816	0.949808	0.999957	1.25663	0.538062	0.999923	-0.952723	0.491905	0.999979	-0.0345243	0.980786
14998	STM14_5582.L	STM14_5582.L	CP001362	50435	50848	+	413	5	XXX	hypothetical protein		-0.333898	0.314587	0.999992	-0.285986	0.331302	0.999968	-0.221687	0.453557	0.999941	-0.124291	0.555087	0.999963	0.116723	0.792934	0.999986	0.127083	0.701457	0.999997	-0.187089	0.550731	0.999984	-0.118389	0.63227	0.999945	0.0939954	0.718791	0.999991	-0.0896389	0.660367	0.999957	0.147332	0.721343	0.999923	0.0791158	0.806886	0.999979	-0.0314479	0.94127
14999	STM14_5582.L@Antisense	STM14_5582.L	CP001362	50435	50848	+	413	11	XXX	hypothetical protein		0.0486499	0.878139	0.999992	0.0578787	0.823748	0.999968	-0.200486	0.454817	0.999941	-0.0514958	0.795524	0.999963	0.162384	0.701975	0.999986	0.312659	0.337735	0.999997	0.0632829	0.831999	0.999984	0.14397	0.5165	0.999945	-0.0408979	0.874989	0.999991	-0.137507	0.497018	0.999957	0.316336	0.424485	0.999923	0.051081	0.874459	0.999979	-0.168847	0.670375
15000	STM14_5583.J	STM14_5583.J	CP001362	50896	51684	+	788	8	XXX	putative inner membrane protein		-0.24495	0.329269	0.999992	-0.333163	0.13933	0.999968	0.0356021	0.860724	0.999941	0.0328981	0.825299	0.999963	-0.130095	0.678721	0.999986	0.232957	0.438569	0.999997	-0.236132	0.325503	0.999984	-0.170413	0.350942	0.999945	-0.0252565	0.904747	0.999991	-0.055709	0.709376	0.999957	-0.0811717	0.791286	0.999923	0.428203	0.124549	0.999979	-0.0694129	0.82778
15001	STM14_5583.J@Antisense	STM14_5583.J	CP001362	50896	51684	+	788	4	XXX	putative inner membrane protein		-0.34969	0.435663	0.999992	-0.205387	0.610163	0.999968	-0.09541	0.784361	0.999941	-0.0837658	0.750105	0.999963	0.19207	0.731409	0.999986	0.371655	0.4486	0.999997	-0.0550468	0.895734	0.999984	0.0730971	0.829046	0.999945	-0.348956	0.350364	0.999991	-0.198084	0.448031	0.999957	0.290593	0.593704	0.999923	0.0601861	0.908634	0.999979	-0.0516023	0.930634
15002	STM14_5583.J2	STM14_5583.J2	CP001362	51665	52039	-	374	7	XXX	hypothetical protein		0.111338	0.719336	0.999992	0.15462	0.550549	0.999968	0.0850683	0.734115	0.999941	0.0710927	0.699231	0.999963	0.29588	0.471586	0.999986	-0.123338	0.687249	0.999997	0.437945	0.125515	0.999984	0.265162	0.220724	0.999945	-0.0451027	0.864853	0.999991	-0.0519772	0.779328	0.999957	0.408864	0.309199	0.999923	0.122995	0.664184	0.999979	0.0477256	0.897729
15003	STM14_5583.J2@Antisense	STM14_5583.J2	CP001362	51665	52039	-	374	1	XXX	hypothetical protein		0.0645934	0.922783	0.999992	-0.440429	0.423625	0.999968	-0.268467	0.60929	0.999941	-0.21261	0.584854	0.999963	0.193988	0.79385	0.999986	0.468067	0.499091	0.999997	0.150051	0.807884	0.999984	0.0126205	0.977455	0.999945	-0.0520209	0.921086	0.999991	-0.00753564	0.983547	0.999957	-0.138035	0.870323	0.999923	0.534387	0.411985	0.999979	0.111082	0.886418
3994	Intergen_4000@-	Intergen_4000	CP001362	51685	52179	+	495	1	XXX	Intergen		0.0392315	0.951912	0.999992	0.190269	0.716394	0.999968	-0.471228	0.382178	0.999941	-0.40447	0.3249	0.999963	0.486569	0.549284	0.999986	-0.0106019	0.986917	0.999997	0.333861	0.579754	0.999984	0.131818	0.775199	0.999945	-0.27218	0.612645	0.999991	-0.188343	0.622584	0.999957	0.230855	0.789078	0.999923	-0.0785335	0.900534	0.999979	-0.238218	0.779267
3995	Intergen_4000@+	Intergen_4000	CP001362	51685	52179	+	495	1	XXX	Intergen		-1.64329	0.217086	0.999992	-1.66838	0.191251	0.999968	0.670611	0.46435	0.999941	0.546016	0.455779	0.999963	-0.315086	0.813666	0.999986	1.26916	0.280773	0.999997	-0.546392	0.615247	0.999984	-0.424273	0.632826	0.999945	0.0851601	0.935083	0.999991	0.727465	0.291468	0.999957	-1.07588	0.459142	0.999923	-0.101005	0.944346	0.999979	1.20308	0.465778
15004	STM14_5584	STM14_5584	CP001362	52180	52614	+	434	6	XXX	putative cytoplasmic protein		-0.106225	0.761	0.999992	-0.057189	0.839462	0.999968	0.0584038	0.821362	0.999941	0.0657619	0.73422	0.999963	0.353084	0.399898	0.999986	0.261925	0.431332	0.999997	-0.0498346	0.883149	0.999984	-0.0345981	0.888458	0.999945	-0.0377134	0.888119	0.999991	-0.142256	0.455399	0.999957	0.226756	0.589111	0.999923	-0.172265	0.629475	0.999979	0.045842	0.916638
15005	STM14_5584@Antisense	STM14_5584	CP001362	52180	52614	+	434	6	XXX	putative cytoplasmic protein		-0.102796	0.758002	0.999992	0.0503803	0.855827	0.999968	0.175481	0.549966	0.999941	0.0477154	0.827042	0.999963	0.107123	0.813191	0.999986	0.0422262	0.904657	0.999997	-0.137237	0.679324	0.999984	-0.102596	0.680292	0.999945	0.401265	0.176599	0.999991	0.272067	0.194732	0.999957	0.191609	0.655186	0.999923	0.250832	0.441039	0.999979	-0.0978695	0.814708
15006	STM14_5585	STM14_5585	CP001362	52681	53115	+	434	6	XXX	putative cytoplasmic protein		-0.114736	0.67441	0.999992	-0.161369	0.50101	0.999968	0.0371578	0.861909	0.999941	0.174613	0.270374	0.999963	0.265893	0.457701	0.999986	-0.406011	0.191422	0.999997	-0.110713	0.671565	0.999984	-0.0914801	0.651382	0.999945	-0.138175	0.536411	0.999991	-0.0584025	0.711389	0.999957	0.175492	0.644182	0.999923	-0.201475	0.453571	0.999979	0.161771	0.619629
15007	STM14_5585@Antisense	STM14_5585	CP001362	52681	53115	+	434	6	XXX	putative cytoplasmic protein		-0.203619	0.462309	0.999992	-0.205722	0.373406	0.999968	0.253754	0.28647	0.999941	0.159791	0.365018	0.999963	0.51931	0.158694	0.999986	0.0938891	0.750073	0.999997	-0.09784	0.72189	0.999984	-0.134895	0.519659	0.999945	0.0928294	0.701094	0.999991	0.0484656	0.776232	0.999957	0.47822	0.168757	0.999923	0.0554087	0.839327	0.999979	0.069351	0.837521
3996	Intergen_4002@-	Intergen_4002	CP001362	53116	53350	+	235	7	XXX	Intergen		-0.0418227	0.909251	0.999992	0.179435	0.568624	0.999968	0.144588	0.593627	0.999941	0.153093	0.441117	0.999963	0.116858	0.808795	0.999986	-0.163201	0.65709	0.999997	-0.277561	0.448225	0.999984	-0.174199	0.540668	0.999945	-0.0149583	0.95841	0.999991	0.0407245	0.837949	0.999957	0.108291	0.824148	0.999923	0.132262	0.699095	0.999979	-0.126415	0.76879
3997	Intergen_4002@+	Intergen_4002	CP001362	53116	53350	+	235	1	XXX	Intergen		-3.5928	0.148551	0.999992	-1.88642	0.282103	NA	0.416306	0.752373	0.999941	0.237565	0.803156	0.999963	-1.91202	0.188627	0.999986	1.01444	0.625491	NA	0.116742	0.946733	0.999984	0.546146	0.647075	0.999945	1.50201	0.186864	0.999991	1.23612	0.121615	0.999957	-0.750319	0.565196	0.999923	0.510897	0.835056	0.999979	NA	NA
15008	STM14_5586	STM14_5586	CP001362	53351	53674	+	323	2	holE [J]	putative inner membrane protein		0.335574	0.361758	0.999992	0.427171	0.173611	0.999968	0.10413	0.738874	0.999941	0.12352	0.611446	0.999963	-0.317482	0.488188	0.999986	-0.0618349	0.873625	0.999997	0.203455	0.585646	0.999984	0.252222	0.383307	0.999945	0.0514696	0.876091	0.999991	0.0111438	0.963948	0.999957	-0.0818473	0.85208	0.999923	-0.0737988	0.846458	0.999979	-0.245213	0.598154
3998	Intergen_4003@-	Intergen_4003	CP001362	53675	54374	+	700	3	XXX	Intergen		0.262356	0.449344	0.999992	0.206277	0.469779	0.999968	-0.118302	0.666325	0.999941	-0.00948904	0.962554	0.999963	-0.151701	0.660733	0.999986	-0.151939	0.64917	0.999997	0.261001	0.452764	0.999984	0.278286	0.270988	0.999945	-0.141336	0.617865	0.999991	0.00472721	0.981259	0.999957	-0.245621	0.477774	0.999923	-0.182496	0.578359	0.999979	0.133179	0.728421
3999	Intergen_4003@+	Intergen_4003	CP001362	53675	54374	+	700	4	XXX	Intergen		-0.013325	0.97914	0.999992	-0.353309	0.680038	0.999968	0.0688962	0.867558	0.999941	-0.117802	0.700957	0.999963	0.139934	0.843886	0.999986	-0.101106	0.864967	0.999997	-0.0827854	0.86928	0.999984	-0.0836107	0.8285	0.999945	-0.207833	0.640426	0.999991	0.00651612	0.983163	0.999957	0.218738	0.748575	0.999923	-0.0629057	0.909459	0.999979	-0.158476	0.794956
15009	STM14_5586.P	STM14_5586.P	CP001362	53886	54166	+	280	1	XXX	pseudogene; two frameshifts		0.0861596	0.922347	0.999992	0.187334	0.807102	0.999968	-0.284024	0.728454	0.999941	-0.0936781	0.871305	0.999963	0.784668	0.441314	0.999986	-0.245395	0.820375	0.999997	-0.773108	0.422771	0.999984	-0.48803	0.510636	0.999945	0.357298	0.625582	0.999991	0.336088	0.510994	0.999957	-0.738179	0.568368	0.999923	-0.252958	0.807933	0.999979	-0.532691	0.644474
15010	STM14_5587	STM14_5587	CP001362	54375	54893	+	518	3	ssbB	single-strand binding protein		0.359041	0.394786	0.999992	0.316049	0.387596	0.999968	0.226865	0.522255	0.999941	0.0630448	0.816677	0.999963	0.410991	0.401096	0.999986	-0.578192	0.239891	0.999997	0.200385	0.638508	0.999984	0.133737	0.693639	0.999945	-0.000340093	0.999289	0.999991	0.082917	0.752335	0.999957	-0.18337	0.728714	0.999923	0.14148	0.739924	0.999979	-0.273051	0.588981
15011	STM14_5587@Antisense	STM14_5587	CP001362	54375	54893	+	518	5	ssbB	single-strand binding protein		-0.196986	0.563433	0.999992	-0.0313502	0.911426	0.999968	-0.297983	0.271399	0.999941	-0.24272	0.239805	0.999963	0.0702891	0.859498	0.999986	0.036421	0.918554	0.999997	-0.0638743	0.832491	0.999984	-0.0340808	0.885288	0.999945	0.172256	0.482194	0.999991	0.104887	0.580475	0.999957	-0.0717998	0.857672	0.999923	0.0161487	0.959302	0.999979	0.100287	0.809913
15012	STM14_5588.J	STM14_5588.J	CP001362	54906	55256	-	350	5	XXX	hypothetical protein		0.297077	0.418109	0.999992	0.116395	0.72662	0.999968	0.00202016	0.99549	0.999941	0.0101857	0.968239	0.999963	-0.0257837	0.954592	0.999986	0.071581	0.861058	0.999997	0.162024	0.662476	0.999984	0.203993	0.456469	0.999945	-0.0817279	0.80495	0.999991	0.103906	0.657132	0.999957	-0.152328	0.738084	0.999923	0.121542	0.751101	0.999979	-0.227318	0.606854
15013	STM14_5588.J@Antisense	STM14_5588.J	CP001362	54906	55256	-	350	2	XXX	hypothetical protein		0.186507	0.783828	0.999992	0.0215603	0.968565	0.999968	-0.340598	0.576054	0.999941	-0.390311	0.366081	0.999963	-0.371121	0.679143	0.999986	0.13596	0.854049	0.999997	0.388091	0.554755	0.999984	0.253072	0.597447	0.999945	-0.316485	0.590407	0.999991	-0.486545	0.234346	0.999957	-0.0167895	0.983744	0.999923	-0.052918	0.942493	0.999979	-0.374991	0.650573
15014	STM14_5589	STM14_5589	CP001362	55259	57256	+	1997	23	XXX	putative ParB-like nuclease domain protein		-0.20046	0.300189	0.999992	-0.175412	0.273326	0.999968	-0.0254523	0.864295	0.999941	-0.00454795	0.966628	0.999963	0.154593	0.530017	0.999986	0.0816136	0.671926	0.999997	0.0105695	0.951819	0.999984	0.0842393	0.526249	0.999945	0.120935	0.421454	0.999991	0.0745249	0.496713	0.999957	0.192492	0.420565	0.999923	0.118419	0.526371	0.999979	0.23967	0.30091
15015	STM14_5589@Antisense	STM14_5589	CP001362	55259	57256	+	1997	21	XXX	putative ParB-like nuclease domain protein		-0.0776529	0.637365	0.999992	-0.064531	0.642346	0.999968	-0.0398649	0.764121	0.999941	-0.0183453	0.850375	0.999963	-0.0589496	0.789955	0.999986	0.0320667	0.853255	0.999997	-0.0494488	0.753676	0.999984	-0.000740806	0.995107	0.999945	-0.00604279	0.964858	0.999991	-0.0221356	0.823533	0.999957	0.0981803	0.64037	0.999923	0.0653448	0.695464	0.999979	0.104091	0.590216
15016	STM14_5590	STM14_5590	CP001362	57296	57730	+	434	8	psiB	Plasmid SOS inhibition		0.416743	0.353011	0.999992	0.138565	0.706981	0.999968	-0.283135	0.398272	0.999941	-0.163682	0.50504	0.999963	0.279926	0.553156	0.999986	-0.481017	0.234866	0.999997	0.53746	0.213607	0.999984	0.341991	0.27833	0.999945	-0.352596	0.3187	0.999991	-0.449008	0.0813769	0.999957	0.218786	0.648575	0.999923	-0.217931	0.549056	0.999979	0.159937	0.754086
15017	STM14_5590@Antisense	STM14_5590	CP001362	57296	57730	+	434	8	psiB	Plasmid SOS inhibition		-0.230032	0.527391	0.999992	-0.405493	0.196037	0.999968	-0.153745	0.602731	0.999941	-0.167048	0.4396	0.999963	-0.126428	0.775061	0.999986	0.31482	0.37787	0.999997	-0.146251	0.662403	0.999984	-0.157602	0.524519	0.999945	0.192422	0.50044	0.999991	0.122448	0.541717	0.999957	0.361313	0.375116	0.999923	0.28937	0.405742	0.999979	0.397643	0.357658
15018	STM14_5591	STM14_5591	CP001362	57727	58464	+	737	8	psiA	Plasmid SOS inhibition		0.0611493	0.859723	0.999992	0.190972	0.513904	0.999968	0.0642141	0.81799	0.999941	0.137957	0.497714	0.999963	0.0337867	0.934308	0.999986	0.0396695	0.918538	0.999997	-0.18178	0.61759	0.999984	0.0294029	0.914868	0.999945	0.0886563	0.75116	0.999991	-0.0172381	0.93341	0.999957	0.117061	0.771496	0.999923	0.286465	0.419069	0.999979	0.168833	0.671553
15033	STM14_5591@Antisense	STM14_5591	CP001362	57727	58464	+	737	2	psiA	Plasmid SOS inhibition		-0.942678	0.514904	0.999992	-1.3176	0.308652	0.999968	-0.8456	0.363839	0.999941	-0.944661	0.212813	0.999963	0.295445	0.906866	NA	0.345056	0.803335	0.999997	0.0603635	0.960937	0.999984	-0.0551411	0.952527	0.999945	-1.33769	0.199578	0.999991	-1.12373	0.134881	0.999957	1.01876	0.601749	0.999923	0.00938482	0.994736	0.999979	0.785007	0.664019
4000	Intergen_4007@-	Intergen_4007	CP001362	58465	60102	+	1638	7	XXX	Intergen		-0.00582924	0.991549	0.999992	0.181659	0.688718	0.999968	0.348773	0.346792	0.999941	0.269414	0.350832	0.999963	-0.249235	0.657738	0.999986	0.103031	0.848774	0.999997	0.117576	0.820708	0.999984	0.166715	0.665076	0.999945	-0.0974188	0.815593	0.999991	-0.129213	0.665775	0.999957	-0.417817	0.461547	0.999923	-0.0407271	0.939064	0.999979	0.159073	0.803677
4001	Intergen_4007@+	Intergen_4007	CP001362	58465	60102	+	1638	6	XXX	Intergen		-0.0211368	0.954004	0.999992	0.175954	0.560829	0.999968	0.167757	0.532823	0.999941	0.221801	0.260088	0.999963	-0.0376598	0.931123	0.999986	0.228911	0.507897	0.999997	0.214702	0.519943	0.999984	0.323872	0.203308	0.999945	0.0923841	0.743845	0.999991	0.0775839	0.695389	0.999957	0.199391	0.634815	0.999923	-0.0294139	0.933771	0.999979	0.295232	0.473713
15019	STM14_5591.J	STM14_5591.J	CP001362	58499	58627	+	128	4	XXX	hypothetical protein		0.0197363	0.967783	0.999992	0.230306	0.559345	0.999968	-0.0107673	0.97652	0.999941	-0.134683	0.619203	0.999963	0.247436	0.683376	0.999986	0.364382	0.454804	0.999997	-0.134535	0.780126	0.999984	-0.0704553	0.84407	0.999945	-0.296834	0.454983	0.999991	-0.162223	0.552686	0.999957	-0.385921	0.56549	0.999923	0.0485479	0.921961	0.999979	-0.00676732	0.991043
15020	STM14_5591.J@Antisense	STM14_5591.J	CP001362	58499	58627	+	128	4	XXX	hypothetical protein		-0.648376	0.309415	0.999992	-0.428428	0.425152	0.999968	-0.0165673	0.974076	0.999941	-0.0327881	0.932097	0.999963	1.14155	0.193015	0.999986	0.411587	0.535956	0.999997	-0.321237	0.592795	0.999984	-0.113437	0.80083	0.999945	-0.1431	0.789677	0.999991	-0.381236	0.349866	0.999957	1.14469	0.188676	0.999923	0.456843	0.468343	0.999979	0.448092	0.569089
15023	STM14_5591.J3	STM14_5591.J3	CP001362	58617	58787	-	170	9	XXX	hypothetical protein		-0.0280615	0.914595	0.999992	-0.0877783	0.687972	0.999968	0.355068	0.0785428	0.999941	0.304005	0.051834	0.999963	0.227569	0.465416	0.999986	-0.0471068	0.855619	0.999997	0.0980115	0.694248	0.999984	0.0613449	0.741736	0.999945	0.078211	0.719847	0.999991	0.0508904	0.744295	0.999957	0.0167825	0.95744	0.999923	-0.0370385	0.882371	0.999979	0.0589265	0.850944
15021	STM14_5591.J2	STM14_5591.J2	CP001362	58701	58871	+	170	5	XXX	hypothetical protein		0.050919	0.894104	0.999992	0.011001	0.971671	0.999968	0.0692801	0.809803	0.999941	-0.151494	0.495653	0.999963	-0.392697	0.375979	0.999986	0.148897	0.690265	0.999997	0.166004	0.647148	0.999984	0.199299	0.450592	0.999945	0.0298734	0.919847	0.999991	-0.0133817	0.94887	0.999957	-0.162142	0.70216	0.999923	0.266451	0.450146	0.999979	0.0210006	0.962305
15022	STM14_5591.J2@Antisense	STM14_5591.J2	CP001362	58701	58871	+	170	5	XXX	hypothetical protein		0.00672136	0.984792	0.999992	-0.0793154	0.78677	0.999968	-0.164916	0.552917	0.999941	-0.209409	0.310851	0.999963	0.145566	0.727548	0.999986	0.0622114	0.858221	0.999997	0.200026	0.530006	0.999984	0.0854408	0.72686	0.999945	-0.265654	0.366921	0.999991	-0.239308	0.241538	0.999957	0.346357	0.384346	0.999923	0.224044	0.482226	0.999979	0.195516	0.633024
15024	STM14_5591.J4	STM14_5591.J4	CP001362	58868	58963	+	95	3	XXX	hypothetical protein		-0.449446	0.274203	0.999992	-0.489361	0.158158	0.999968	0.237779	0.432048	0.999941	0.29656	0.182623	0.999963	-0.269031	0.546014	0.999986	0.0439558	0.908683	0.999997	-0.259866	0.522497	0.999984	-0.204153	0.496792	0.999945	0.0929246	0.771948	0.999991	0.112809	0.613968	0.999957	0.0590326	0.892299	0.999923	-0.143799	0.698516	0.999979	0.543482	0.250271
15025	STM14_5591.J4@Antisense	STM14_5591.J4	CP001362	58868	58963	+	95	3	XXX	hypothetical protein		-0.0573591	0.878565	0.999992	-0.21462	0.516334	0.999968	-0.102344	0.736363	0.999941	-0.164751	0.462251	0.999963	0.590098	0.211934	0.999986	0.0744157	0.858838	0.999997	-0.331835	0.39216	0.999984	-0.169361	0.564238	0.999945	-0.274111	0.396123	0.999991	-0.334835	0.138001	0.999957	0.161938	0.748075	0.999923	0.0952196	0.812691	0.999979	-0.0607259	0.896044
15031	STM14_5591.LP	STM14_5591.LP	CP001362	58974	59792	+	818	47	XXX	XXX		0.00233645	0.987458	0.999992	0.0888651	0.494793	0.999968	-0.0346561	0.761703	0.999941	-0.0112339	0.89288	0.999963	0.0141051	0.942272	0.999986	-0.129351	0.398766	0.999997	0.0708514	0.611863	0.999984	-0.00171916	0.987322	0.999945	0.0316092	0.7917	0.999991	0.0332574	0.698673	0.999957	0.109448	0.566447	0.999923	-0.0099965	0.946542	0.999979	0.0331322	0.848734
15032	STM14_5591.LP@Antisense	STM14_5591.LP	CP001362	58974	59792	+	818	66	XXX	XXX		-0.12455	0.323712	0.999992	-0.154194	0.11287	0.999968	-0.0443303	0.633419	0.999941	-0.0285695	0.663478	0.999963	0.0654653	0.691877	0.999986	-0.0544835	0.659457	0.999997	0.0820907	0.477108	0.999984	0.035333	0.674255	0.999945	0.0490029	0.593263	0.999991	0.0271429	0.686987	0.999957	0.0959882	0.542691	0.999923	-0.12509	0.319849	0.999979	0.153406	0.249889
15026	STM14_5591.J5	STM14_5591.J5	CP001362	59585	59746	-	161	14	XXX	hypothetical protein		0.0547018	0.807287	0.999992	0.15221	0.420355	0.999968	-0.0506793	0.77116	0.999941	0.0298192	0.816779	0.999963	0.00444874	0.9868	0.999986	0.103175	0.620221	0.999997	0.147496	0.46949	0.999984	0.138782	0.396916	0.999945	0.102649	0.568722	0.999991	0.153371	0.230526	0.999957	0.0909647	0.725756	0.999923	0.0260084	0.899552	0.999979	-0.240069	0.36826
15027	STM14_5591.J6	STM14_5591.J6	CP001362	59834	59959	+	125	15	XXX	hypothetical protein		-0.137988	0.570799	0.999992	-0.24001	0.26237	0.999968	0.0847308	0.663845	0.999941	0.0574007	0.705303	0.999963	-0.118954	0.705537	0.999986	0.0859186	0.737341	0.999997	0.0288864	0.90054	0.999984	0.0851918	0.623974	0.999945	-0.0505579	0.806388	0.999991	-0.0631493	0.673192	0.999957	-0.127949	0.671435	0.999923	0.105178	0.663974	0.999979	0.00987877	0.973746
15028	STM14_5591.J6@Antisense	STM14_5591.J6	CP001362	59834	59959	+	125	13	XXX	hypothetical protein		-0.00509995	0.980971	0.999992	0.239788	0.223194	0.999968	-0.155008	0.418897	0.999941	-0.0993686	0.481052	0.999963	0.215955	0.436357	0.999986	0.0622925	0.773243	0.999997	-0.0334872	0.872011	0.999984	0.0334809	0.850384	0.999945	-0.0629039	0.736519	0.999991	0.0144584	0.913765	0.999957	0.00349853	0.9901	0.999923	-0.137659	0.5266	0.999979	-0.314802	0.268458
15029	STM14_5591.J7	STM14_5591.J7	CP001362	59944	60060	+	116	8	XXX	hypothetical protein		-0.075602	0.844068	0.999992	0.0234199	0.946906	0.999968	0.176771	0.604198	0.999941	0.199894	0.423892	0.999963	-0.285401	0.595837	0.999986	-0.0782544	0.856406	0.999997	0.0318089	0.931971	0.999984	-0.0721215	0.839226	0.999945	0.115379	0.744112	0.999991	-0.0120257	0.962276	0.999957	0.296121	0.537337	0.999923	-0.192907	0.652089	0.999979	-0.0787849	0.871947
15030	STM14_5591.J7@Antisense	STM14_5591.J7	CP001362	59944	60060	+	116	10	XXX	hypothetical protein		0.329583	0.230269	0.999992	0.187071	0.426193	0.999968	0.0309628	0.890758	0.999941	0.145561	0.389502	0.999963	-0.214178	0.5239	0.999986	-0.112572	0.685903	0.999997	-0.187752	0.514527	0.999984	-0.137098	0.519067	0.999945	-0.0222713	0.924777	0.999991	-0.0160136	0.924565	0.999957	-0.313611	0.348895	0.999923	-0.0922307	0.731256	0.999979	-0.299278	0.370431
15034	STM14_5592.J	STM14_5592.J	CP001362	60103	60627	-	524	121	finP [N]	L0045		-0.0530299	0.570931	0.999992	0.0089724	0.902648	0.999968	0.0331637	0.636962	0.999941	-0.00185669	0.972667	0.999963	0.0840516	0.557074	0.999986	0.127343	0.219138	0.999997	0.135993	0.0963228	0.999984	0.15035	0.0162866	0.999945	0.0661813	0.385295	0.999991	0.0317648	0.613603	0.999957	0.0424943	0.745626	0.999923	-0.00361329	0.970515	0.999979	0.0121515	0.908694
15035	STM14_5592.J@Antisense	STM14_5592.J	CP001362	60103	60627	-	524	126	finP [N]	L0045		-0.0342393	0.678932	0.999992	-0.0561956	0.375016	0.999968	-0.0201773	0.75794	0.999941	-0.00759207	0.86916	0.999963	0.0130751	0.923728	0.999986	0.0585077	0.514148	0.999997	0.0142505	0.847798	0.999984	0.0222432	0.692304	0.999945	0.0555781	0.435802	0.999991	0.0461316	0.390477	0.999957	0.109902	0.382327	0.999923	0.0374145	0.685399	0.999979	-0.0169092	0.858155
4002	Intergen_4008@-	Intergen_4008	CP001362	60574	60987	+	414	89	XXX	Intergen		-0.0668384	0.508364	0.999992	-0.0642428	0.427413	0.999968	-0.0432384	0.581287	0.999941	0.0144074	0.804052	0.999963	0.0269726	0.858215	0.999986	0.0493698	0.643746	0.999997	-0.0983545	0.287397	0.999984	-0.149595	0.0322698	0.999945	0.0447663	0.607726	0.999991	0.0318022	0.633627	0.999957	0.110381	0.435561	0.999923	-0.0106895	0.919276	0.999979	0.0237377	0.840733
4003	Intergen_4008@+	Intergen_4008	CP001362	60574	60987	+	414	60	XXX	Intergen		-0.0339614	0.785575	0.999992	0.0163386	0.868098	0.999968	0.119628	0.203832	0.999941	0.0880578	0.22372	0.999963	0.0892737	0.601537	0.999986	0.0375792	0.772583	0.999997	0.0431897	0.704724	0.999984	0.0866452	0.308367	0.999945	0.1319	0.184604	0.999991	0.0766941	0.330621	0.999957	0.015066	0.926786	0.999923	0.0526634	0.665061	0.999979	-0.0857334	0.563225
15036	STM14_5593	STM14_5593	CP001362	60988	61368	+	380	5	traM	conjugative transfer: mating signal		-0.239412	0.670113	0.999992	-0.139701	0.782032	0.999968	0.0241346	0.953549	0.999941	0.0586886	0.850974	0.999963	-0.170756	0.818072	0.999986	0.143061	0.807796	0.999997	0.0625286	0.903743	0.999984	0.105359	0.802979	0.999945	0.0167843	0.967457	0.999991	0.0114825	0.969078	0.999957	-0.0188212	0.979437	0.999923	0.415352	0.415734	0.999979	-0.0607644	0.936123
15037	STM14_5593@Antisense	STM14_5593	CP001362	60988	61368	+	380	22	traM	conjugative transfer: mating signal		-0.443422	0.0455748	0.999992	-0.366985	0.0546275	0.999968	-0.0933823	0.603109	0.999941	0.0684681	0.629505	0.999963	-0.0837182	0.759968	0.999986	-0.201643	0.384898	0.999997	4.1572e-06	0.999984	0.999984	-0.0592439	0.735187	0.999945	0.0301604	0.871161	0.999991	0.0181202	0.893618	0.999957	-0.0273872	0.918389	0.999923	0.027092	0.900291	0.999979	0.12293	0.661497
4004	Intergen_4009@-	Intergen_4009	CP001362	61369	61560	+	192	1	XXX	Intergen		0.567149	0.569977	0.999992	0.0810508	0.929333	0.999968	-0.371679	0.625776	0.999941	-0.0454623	0.93523	0.999963	0.500276	0.679191	0.999986	1.31211	0.261955	0.999997	0.150682	0.886355	0.999984	0.25315	0.733084	0.999945	-0.161684	0.830621	0.999991	-0.0565624	0.916041	0.999957	0.228353	0.853413	0.999923	0.963799	0.419188	0.999979	0.417186	0.686067
4005	Intergen_4009@+	Intergen_4009	CP001362	61369	61560	+	192	4	XXX	Intergen		-0.267619	0.447453	0.999992	-0.122655	0.699816	0.999968	-0.0268004	0.920479	0.999941	-0.0620712	0.754368	0.999963	-0.17928	0.662674	0.999986	-0.0208368	0.952351	0.999997	-0.266936	0.437907	0.999984	-0.176395	0.533318	0.999945	-0.106627	0.714193	0.999991	-0.121687	0.546894	0.999957	-0.0818701	0.838061	0.999923	-0.0673065	0.841211	0.999979	0.104215	0.812226
15038	STM14_5594	STM14_5594	CP001362	61461	61628	-	167	45	finP	XXX		0.134542	0.341056	0.999992	0.0952753	0.397506	0.999968	0.0288932	0.792147	0.999941	0.0295654	0.71281	0.999963	0.114792	0.55171	0.999986	0.0471765	0.73063	0.999997	0.139878	0.280587	0.999984	0.108424	0.266065	0.999945	0.063482	0.571443	0.999991	0.0855374	0.291313	0.999957	0.211918	0.247305	0.999923	-0.0352256	0.800325	0.999979	-0.243554	0.146588
15039	STM14_5594@Antisense	STM14_5594	CP001362	61461	61628	-	167	44	finP	XXX		-0.0590789	0.632194	0.999992	-0.066738	0.496961	0.999968	-0.070863	0.465908	0.999941	-0.0288959	0.680878	0.999963	0.0467157	0.78488	0.999986	0.102447	0.436666	0.999997	0.0991811	0.388848	0.999984	0.0309157	0.723527	0.999945	-0.0470503	0.643351	0.999991	-0.0571979	0.4466	0.999957	-0.0694872	0.670769	0.999923	0.010617	0.931459	0.999979	-0.0358459	0.813008
15040	STM14_5595	STM14_5595	CP001362	61561	62247	+	686	34	traJ	conjugative transfer: regulation		-0.0376527	0.83168	0.999992	-0.147554	0.345965	0.999968	0.0226545	0.867763	0.999941	0.0179094	0.860528	0.999963	-0.0534519	0.809385	0.999986	0.0480493	0.783503	0.999997	0.0457852	0.77905	0.999984	0.0416848	0.731236	0.999945	0.0473938	0.739461	0.999991	0.102753	0.318844	0.999957	-0.0117335	0.955411	0.999923	0.106161	0.531046	0.999979	0.0658444	0.762182
15041	STM14_5595@Antisense	STM14_5595	CP001362	61561	62247	+	686	34	traJ	conjugative transfer: regulation		0.035843	0.838873	0.999992	0.0380674	0.794511	0.999968	0.100461	0.441686	0.999941	0.127165	0.184875	0.999963	-0.00667817	0.975487	0.999986	0.1156	0.499849	0.999997	0.0577036	0.728506	0.999984	0.109181	0.382179	0.999945	0.0672553	0.623008	0.999991	0.0590737	0.54616	0.999957	0.0125653	0.952829	0.999923	0.0965109	0.558942	0.999979	-0.0838369	0.688116
15042	STM14_5596	STM14_5596	CP001362	62248	62568	+	320	29	traY	conjugative transfer: oriT nicking		0.19515	0.197243	0.999992	0.0011644	0.993081	0.999968	0.0679395	0.547302	0.999941	0.0133132	0.874576	0.999963	-0.0144451	0.940038	0.999986	0.229139	0.134912	0.999997	0.033204	0.819896	0.999984	-0.104796	0.364801	0.999945	0.0324149	0.791062	0.999991	-0.00325001	0.970731	0.999957	0.0642067	0.725091	0.999923	-0.0565046	0.709086	0.999979	-0.294182	0.0924755
15043	STM14_5596@Antisense	STM14_5596	CP001362	62248	62568	+	320	10	traY	conjugative transfer: oriT nicking		-0.11202	0.694433	0.999992	-0.13356	0.584003	0.999968	-0.102298	0.670454	0.999941	-0.112444	0.549812	0.999963	0.161257	0.676406	0.999986	0.073042	0.803535	0.999997	-0.382891	0.190526	0.999984	-0.38474	0.0875021	0.999945	-0.0521001	0.831223	0.999991	-0.0686608	0.703057	0.999957	0.368996	0.31249	0.999923	-0.157141	0.59637	0.999979	-0.180378	0.618939
4006	Intergen_4010@+	Intergen_4010	CP001362	62569	62609	+	41	7	XXX	Intergen		-0.240071	0.345268	0.999992	-0.20574	0.335587	0.999968	0.123562	0.553541	0.999941	0.0994092	0.519809	0.999963	-0.210521	0.506733	0.999986	0.0624279	0.803213	0.999997	-0.0182374	0.939228	0.999984	-0.02572	0.889374	0.999945	-0.00165004	0.993991	0.999991	0.0980365	0.529602	0.999957	-0.0349778	0.910743	0.999923	-0.0903622	0.713981	0.999979	0.276012	0.362324
15044	STM14_5597	STM14_5597	CP001362	62610	62972	+	362	59	traA	conjugative transfer: fimbrial subunit		-0.0251217	0.802516	0.999992	-0.0530286	0.506492	0.999968	0.0364284	0.643119	0.999941	-0.000783185	0.989164	0.999963	0.0939007	0.542939	0.999986	0.00409637	0.968585	0.999997	-0.0503662	0.590994	0.999984	-0.0266814	0.701203	0.999945	0.0727023	0.392755	0.999991	0.0294603	0.646129	0.999957	0.137267	0.335355	0.999923	-0.137957	0.192056	0.999979	0.002204	0.985002
15045	STM14_5597@Antisense	STM14_5597	CP001362	62610	62972	+	362	44	traA	conjugative transfer: fimbrial subunit		0.0954349	0.480968	0.999992	0.0748357	0.484718	0.999968	-0.0139998	0.895204	0.999941	0.0605827	0.446248	0.999963	0.0669354	0.714984	0.999986	6.43568e-05	0.999618	0.999997	0.00661255	0.959224	0.999984	0.0597562	0.546511	0.999945	-0.0931746	0.395125	0.999991	-0.0214056	0.796179	0.999957	0.0973684	0.579135	0.999923	0.0559203	0.668768	0.999979	-0.0462856	0.764548
15046	STM14_5598	STM14_5598	CP001362	62987	63298	+	311	43	traL	conjugative transfer: assembly		0.0529576	0.702089	0.999992	0.111337	0.322898	0.999968	-0.0256246	0.807299	0.999941	-0.088999	0.265272	0.999963	0.0605225	0.751431	0.999986	0.110505	0.430347	0.999997	-0.03562	0.787812	0.999984	-0.0130184	0.894374	0.999945	0.0255669	0.816405	0.999991	-0.0275499	0.740309	0.999957	0.0909268	0.615661	0.999923	0.0768538	0.582205	0.999979	-0.0441039	0.777175
15047	STM14_5598@Antisense	STM14_5598	CP001362	62987	63298	+	311	32	traL	conjugative transfer: assembly		-0.0638364	0.70214	0.999992	-0.00603315	0.967076	0.999968	0.100349	0.448536	0.999941	0.115588	0.234221	0.999963	0.142214	0.538619	0.999986	-0.191642	0.265119	0.999997	-0.104361	0.513639	0.999984	-0.0095167	0.940141	0.999945	0.20579	0.129029	0.999991	0.122184	0.228623	0.999957	0.160586	0.471159	0.999923	-0.346103	0.0452817	0.999979	-0.0720278	0.720638
4007	Intergen_4012@+	Intergen_4012	CP001362	63299	63319	+	21	8	XXX	Intergen		-0.284181	0.318131	0.999992	-0.216789	0.358493	0.999968	-0.182526	0.427049	0.999941	-0.0406758	0.815965	0.999963	0.0987776	0.78287	0.999986	0.368024	0.218235	0.999997	-0.212216	0.442625	0.999984	-0.0959238	0.64292	0.999945	-0.0564774	0.808752	0.999991	-0.0530501	0.748078	0.999957	0.0877137	0.807794	0.999923	0.259538	0.376953	0.999979	0.120448	0.733551
15048	STM14_5599	STM14_5599	CP001362	63320	63886	+	566	69	traE	conjugative transfer: assembly		-0.100924	0.438552	0.999992	-0.112467	0.265501	0.999968	0.0304511	0.751762	0.999941	0.075464	0.27958	0.999963	0.151325	0.366943	0.999986	0.0984084	0.422805	0.999997	0.0696174	0.549855	0.999984	0.0504395	0.556575	0.999945	0.00573418	0.953578	0.999991	-0.0250531	0.745861	0.999957	0.0222143	0.890284	0.999923	0.0243669	0.841648	0.999979	0.117334	0.416181
15049	STM14_5599@Antisense	STM14_5599	CP001362	63320	63886	+	566	74	traE	conjugative transfer: assembly		-0.011708	0.910283	0.999992	-0.0522427	0.522068	0.999968	0.051707	0.529092	0.999941	0.0555788	0.343704	0.999963	0.0786592	0.616904	0.999986	0.114597	0.290301	0.999997	-0.00968106	0.920904	0.999984	-0.0439453	0.546242	0.999945	0.0189682	0.834353	0.999991	0.00881911	0.894872	0.999957	0.0224785	0.879667	0.999923	0.0558355	0.608568	0.999979	-0.0957152	0.436222
15050	STM14_5600	STM14_5600	CP001362	63873	64613	+	740	18	traK	conjugative transfer: assembly		0.107634	0.604909	0.999992	0.0971349	0.566551	0.999968	-0.00988368	0.951217	0.999941	-0.0157685	0.895254	0.999963	-0.311323	0.233923	0.999986	-0.0699545	0.742747	0.999997	0.0820772	0.684521	0.999984	0.0734263	0.622473	0.999945	0.0597566	0.720743	0.999991	0.0157673	0.894997	0.999957	-0.15035	0.567372	0.999923	-0.226267	0.294497	0.999979	0.0495689	0.839114
15051	STM14_5600@Antisense	STM14_5600	CP001362	63873	64613	+	740	17	traK	conjugative transfer: assembly		-0.0991321	0.549694	0.999992	-0.280377	0.0582892	0.999968	0.0509706	0.692384	0.999941	0.0374739	0.708908	0.999963	0.158231	0.462344	0.999986	-0.0676729	0.803364	0.999997	0.0219161	0.888531	0.999984	-0.0740706	0.537381	0.999945	-0.0512036	0.709674	0.999991	0.00771881	0.938804	0.999957	0.179781	0.386979	0.999923	-0.204854	0.233229	0.999979	0.00704044	0.972722
15052	STM14_5601	STM14_5601	CP001362	64613	66034	+	1421	29	traB	conjugative transfer: assembly		-0.0071105	0.968771	0.999992	-0.054574	0.721561	0.999968	-0.0835383	0.556011	0.999941	-0.0501528	0.624964	0.999963	0.134812	0.550059	0.999986	0.154725	0.389159	0.999997	0.0232029	0.891175	0.999984	-0.00342416	0.978842	0.999945	0.060281	0.671549	0.999991	-0.00788377	0.939123	0.999957	0.0816758	0.705129	0.999923	0.156552	0.396473	0.999979	-0.156629	0.468424
15053	STM14_5601@Antisense	STM14_5601	CP001362	64613	66034	+	1421	30	traB	conjugative transfer: assembly		0.0592039	0.696026	0.999992	0.0590732	0.627136	0.999968	-0.0682354	0.575118	0.999941	-0.0534844	0.551011	0.999963	0.0219053	0.915604	0.999986	0.0971293	0.531722	0.999997	-0.0539895	0.716327	0.999984	-0.032658	0.766948	0.999945	-0.0145645	0.908984	0.999991	0.000249011	0.997839	0.999957	0.061232	0.754652	0.999923	0.131927	0.383197	0.999979	-0.225202	0.219197
15054	STM14_5602	STM14_5602	CP001362	66024	66620	+	596	20	traP	conjugative transfer protein		-0.0285594	0.878796	0.999992	-0.0963674	0.534939	0.999968	-0.0540595	0.718231	0.999941	0.013887	0.902012	0.999963	-0.050566	0.844847	0.999986	0.0897703	0.653288	0.999997	0.0158369	0.929645	0.999984	-0.00993914	0.941077	0.999945	-0.00364606	0.981177	0.999991	-0.0977934	0.398682	0.999957	-0.0139113	0.957126	0.999923	0.00520837	0.977957	0.999979	0.0405079	0.857316
15055	STM14_5602@Antisense	STM14_5602	CP001362	66024	66620	+	596	47	traP	conjugative transfer protein		0.000716852	0.996161	0.999992	0.00333121	0.977523	0.999968	0.00972639	0.931023	0.999941	0.00874747	0.916641	0.999963	0.0254248	0.899906	0.999986	0.0754262	0.614844	0.999997	0.0590394	0.670065	0.999984	0.0640213	0.534163	0.999945	0.0324634	0.783794	0.999991	0.00464073	0.958219	0.999957	-0.0139981	0.943009	0.999923	0.00447861	0.975735	0.999979	0.246711	0.139688
15056	STM14_5603	STM14_5603	CP001362	66598	66843	+	245	9	trbD	conjugative transfer protein		0.112301	0.664605	0.999992	0.118085	0.579708	0.999968	-0.0596851	0.766086	0.999941	0.0497453	0.741972	0.999963	0.0305591	0.92131	0.999986	-0.0441871	0.865065	0.999997	0.0477144	0.852008	0.999984	0.14572	0.449473	0.999945	0.00310667	0.988211	0.999991	-0.0635703	0.672242	0.999957	0.120859	0.692198	0.999923	-0.0855294	0.730692	0.999979	-0.0609875	0.83769
15057	STM14_5603@Antisense	STM14_5603	CP001362	66598	66843	+	245	8	trbD	conjugative transfer protein		-0.123565	0.702579	0.999992	0.0577594	0.8308	0.999968	-0.311091	0.24985	0.999941	-0.132732	0.517946	0.999963	0.25769	0.51486	0.999986	0.152815	0.651918	0.999997	0.227566	0.455638	0.999984	0.119503	0.609411	0.999945	-0.0448328	0.867266	0.999991	0.0337343	0.861977	0.999957	0.0442029	0.912779	0.999923	-0.188538	0.580394	0.999979	0.159491	0.681401
15058	STM14_5604	STM14_5604	CP001362	66840	67355	+	515	40	traV	conjugative transfer: assembly		-0.129596	0.303383	0.999992	-0.149975	0.171099	0.999968	-0.127821	0.206263	0.999941	-0.0894717	0.222345	0.999963	0.0835243	0.638383	0.999986	-0.0219939	0.863413	0.999997	0.0160039	0.887662	0.999984	0.0693462	0.429019	0.999945	-0.0535818	0.606091	0.999991	-0.0218301	0.77455	0.999957	0.122695	0.475527	0.999923	-0.00242932	0.985867	0.999979	-0.0337092	0.82154
15059	STM14_5604@Antisense	STM14_5604	CP001362	66840	67355	+	515	42	traV	conjugative transfer: assembly		-0.0982649	0.464365	0.999992	-0.0826463	0.439671	0.999968	-0.0430258	0.696405	0.999941	0.00856897	0.917642	0.999963	0.104184	0.578983	0.999986	-0.0899042	0.526232	0.999997	-0.145844	0.272234	0.999984	-0.0614992	0.542497	0.999945	-0.0506235	0.66798	0.999991	-0.0394571	0.656545	0.999957	0.00180166	0.992121	0.999923	-0.0122746	0.931859	0.999979	-0.0632417	0.695595
4008	Intergen_4013@-	Intergen_4013	CP001362	67356	67489	+	134	10	XXX	Intergen		-0.163934	0.548144	0.999992	-0.153867	0.548133	0.999968	0.0792014	0.705165	0.999941	0.198576	0.217083	0.999963	-0.317424	0.347522	0.999986	-0.0787843	0.765308	0.999997	-0.0591181	0.814049	0.999984	0.13265	0.514273	0.999945	0.0921492	0.664628	0.999991	0.0154034	0.919816	0.999957	-0.0864995	0.784273	0.999923	-0.0752615	0.767193	0.999979	-0.173675	0.614881
4009	Intergen_4013@+	Intergen_4013	CP001362	67356	67489	+	134	18	XXX	Intergen		-0.16797	0.40632	0.999992	-0.135688	0.411945	0.999968	0.0184895	0.918595	0.999941	-0.0504325	0.706136	0.999963	-0.19558	0.430771	0.999986	0.232698	0.292956	0.999997	-0.130557	0.510748	0.999984	-0.217148	0.16089	0.999945	-0.017579	0.919758	0.999991	-0.0462235	0.710637	0.999957	-0.0659015	0.781749	0.999923	-0.0898938	0.676619	0.999979	0.0336585	0.890186
15060	STM14_5605	STM14_5605	CP001362	67490	67711	+	221	23	traR	conjugative transfer protein		-0.00909212	0.959524	0.999992	-0.00250315	0.985999	0.999968	-0.0351425	0.802984	0.999941	-0.0277114	0.786629	0.999963	-0.0732499	0.753103	0.999986	0.0259679	0.8866	0.999997	-0.0904151	0.606003	0.999984	-0.0392916	0.762854	0.999945	-0.0440943	0.764192	0.999991	-0.0750868	0.472585	0.999957	-0.158014	0.482649	0.999923	-0.0270982	0.879609	0.999979	-0.0940888	0.647269
15062	STM14_5606.J	STM14_5606.J	CP001362	67517	67738	-	221	21	XXX	hypothetical protein		0.0805653	0.749818	0.999992	0.0574362	0.786477	0.999968	-0.0651997	0.743441	0.999941	0.0358735	0.816523	0.999963	-0.0601045	0.843202	0.999986	-0.120717	0.636977	0.999997	-0.0993582	0.679244	0.999984	-0.0571982	0.753195	0.999945	0.0547701	0.785653	0.999991	0.103973	0.494528	0.999957	0.0257549	0.930278	0.999923	0.109922	0.640739	0.999979	-0.394343	0.211156
15061	STM14_5606	STM14_5606	CP001362	67704	68171	+	467	35	XXX	conjugative transfer protein		-0.0224928	0.877299	0.999992	-0.0588395	0.616448	0.999968	0.0602601	0.599	0.999941	0.00312125	0.97104	0.999963	0.0610663	0.754923	0.999986	0.0457352	0.763517	0.999997	-0.0419887	0.754983	0.999984	-0.0528837	0.601231	0.999945	0.0379437	0.747263	0.999991	0.00766923	0.929112	0.999957	0.0646615	0.727468	0.999923	0.138738	0.346234	0.999979	0.0201004	0.905823
15065	STM14_5606@Antisense	STM14_5606	CP001362	67704	68171	+	467	20	XXX	conjugative transfer protein		-0.0806484	0.706604	0.999992	-0.116103	0.512251	0.999968	-0.0479399	0.777252	0.999941	0.0920321	0.48257	0.999963	-0.0108133	0.96805	0.999986	0.00126182	0.995439	0.999997	-0.035623	0.863327	0.999984	0.0413401	0.792203	0.999945	0.0198052	0.909643	0.999991	0.188907	0.152301	0.999957	0.0294296	0.907566	0.999923	-0.1538	0.50793	0.999979	0.0973987	0.695652
4010	Intergen_4014@-	Intergen_4014	CP001362	68172	68566	+	395	2	XXX	Intergen		-0.148045	0.828585	0.999992	-0.235694	0.67086	0.999968	-0.323154	0.505098	0.999941	-0.244333	0.488398	0.999963	0.0548662	0.946911	0.999986	0.116893	0.852679	0.999997	-0.0947724	0.886515	0.999984	0.0593925	0.900719	0.999945	-0.0685569	0.885801	0.999991	0.0379773	0.907523	0.999957	0.338833	0.65844	0.999923	0.113695	0.848929	0.999979	0.447196	0.576799
4011	Intergen_4014@+	Intergen_4014	CP001362	68172	68566	+	395	4	XXX	Intergen		-0.034062	0.93462	0.999992	-0.305496	0.382884	0.999968	0.0777938	0.803182	0.999941	-0.021346	0.9267	0.999963	0.0241996	0.959629	0.999986	-0.0246085	0.948041	0.999997	-0.126889	0.758766	0.999984	-0.0431805	0.886707	0.999945	0.0527663	0.867798	0.999991	0.0505382	0.818408	0.999957	0.216738	0.629182	0.999923	-0.0946785	0.79722	0.999979	0.01432	0.976924
15063	STM14_5606.J2	STM14_5606.J2	CP001362	68284	68583	+	299	8	XXX	hypothetical protein		0.0771063	0.779446	0.999992	0.140321	0.542166	0.999968	0.142658	0.521797	0.999941	0.199078	0.243418	0.999963	-0.243166	0.4387	0.999986	0.0961995	0.720164	0.999997	0.0426884	0.874861	0.999984	0.113376	0.579578	0.999945	0.118178	0.599491	0.999991	0.150955	0.365456	0.999957	0.0804173	0.784618	0.999923	-0.0074282	0.977569	0.999979	-0.128417	0.725439
15064	STM14_5606.J2@Antisense	STM14_5606.J2	CP001362	68284	68583	+	299	6	XXX	hypothetical protein		-0.461897	0.100162	0.999992	-0.443782	0.0638238	0.999968	0.163805	0.472027	0.999941	0.123754	0.513486	0.999963	-0.101692	0.761633	0.999986	0.103724	0.720896	0.999997	-0.215422	0.399811	0.999984	-0.287197	0.170009	0.999945	0.00772682	0.972121	0.999991	0.0660952	0.683805	0.999957	-0.360855	0.288952	0.999923	0.275956	0.316135	0.999979	0.158028	0.660313
15066	STM14_5607	STM14_5607	CP001362	68567	71215	+	2648	42	traC	conjugative transfer: assembly		-0.0829159	0.552619	0.999992	-0.0210085	0.853851	0.999968	-0.00892997	0.936462	0.999941	0.00619164	0.939827	0.999963	0.13327	0.481293	0.999986	-0.011357	0.936338	0.999997	0.0740686	0.584734	0.999984	0.0885268	0.383098	0.999945	-0.0156284	0.892579	0.999991	-0.0325493	0.697008	0.999957	0.0273621	0.881375	0.999923	-0.145134	0.305407	0.999979	0.0419054	0.798534
15067	STM14_5607@Antisense	STM14_5607	CP001362	68567	71215	+	2648	57	traC	conjugative transfer: assembly		-0.0012205	0.991916	0.999992	0.0458928	0.631634	0.999968	-0.033029	0.738648	0.999941	-0.0887789	0.254086	0.999963	0.17814	0.29777	0.999986	0.0717089	0.552577	0.999997	0.0288993	0.800628	0.999984	0.0841964	0.327408	0.999945	0.0659372	0.510091	0.999991	0.0701908	0.333075	0.999957	0.133839	0.405813	0.999923	-0.0497511	0.687826	0.999979	-0.0874833	0.538193
15068	STM14_5608	STM14_5608	CP001362	71190	71576	+	386	9	trbI	conjugative transfer protein		0.275493	0.300716	0.999992	0.185481	0.414947	0.999968	-0.0580022	0.796183	0.999941	0.0221487	0.89356	0.999963	-0.0828451	0.80748	0.999986	0.0367761	0.902791	0.999997	-0.0617866	0.823353	0.999984	-0.0392483	0.848058	0.999945	0.136849	0.538159	0.999991	0.151586	0.339805	0.999957	-0.0786135	0.821976	0.999923	0.0708586	0.800594	0.999979	-0.257028	0.418941
15069	STM14_5608@Antisense	STM14_5608	CP001362	71190	71576	+	386	11	trbI	conjugative transfer protein		0.0957045	0.704123	0.999992	-0.102339	0.632626	0.999968	0.0123017	0.950205	0.999941	0.0730025	0.616594	0.999963	0.207023	0.478115	0.999986	-0.100839	0.684008	0.999997	-0.0105138	0.965999	0.999984	-0.165305	0.372573	0.999945	-0.188155	0.383149	0.999991	-0.0634121	0.679423	0.999957	0.0213514	0.94171	0.999923	0.0160058	0.945885	0.999979	0.020825	0.943511
15070	STM14_5609	STM14_5609	CP001362	71573	72205	+	632	6	traW	conjugative transfer: assembly		-0.168264	0.668456	0.999992	-0.215074	0.507434	0.999968	-0.2281	0.480357	0.999941	-0.267057	0.270024	0.999963	0.524948	0.338208	0.999986	-0.0343434	0.93849	0.999997	0.0895875	0.805096	0.999984	-0.0893105	0.752791	0.999945	-0.252145	0.447495	0.999991	-0.278461	0.233521	0.999957	0.249149	0.664306	0.999923	-0.0349734	0.935561	0.999979	-0.303829	0.56138
15071	STM14_5609@Antisense	STM14_5609	CP001362	71573	72205	+	632	8	traW	conjugative transfer: assembly		0.00186217	0.993982	0.999992	-0.0898581	0.666568	0.999968	-0.191136	0.32991	0.999941	-0.136133	0.357788	0.999963	-0.241491	0.412016	0.999986	0.15517	0.540465	0.999997	0.203712	0.386699	0.999984	0.127918	0.468149	0.999945	-0.0873264	0.661316	0.999991	-0.123462	0.40679	0.999957	-0.206637	0.498418	0.999923	0.108585	0.662353	0.999979	0.0330142	0.910503
15072	STM14_5610	STM14_5610	CP001362	72202	73194	+	992	27	traU	conjugative transfer: assembly		0.0855581	0.643443	0.999992	0.0436679	0.776464	0.999968	0.0472974	0.758148	0.999941	0.0553451	0.617166	0.999963	-0.106911	0.646929	0.999986	0.0415879	0.835747	0.999997	0.0566283	0.752591	0.999984	0.166301	0.238512	0.999945	-0.11285	0.48173	0.999991	-0.0726096	0.525995	0.999957	-0.13288	0.56212	0.999923	0.103403	0.593408	0.999979	-0.0248688	0.90816
15073	STM14_5610@Antisense	STM14_5610	CP001362	72202	73194	+	992	28	traU	conjugative transfer: assembly		0.00789799	0.958195	0.999992	0.0116376	0.922878	0.999968	0.0482573	0.685297	0.999941	0.0271141	0.755798	0.999963	0.184656	0.383623	0.999986	0.00250594	0.987271	0.999997	-0.0361415	0.801806	0.999984	-0.0479392	0.654055	0.999945	-0.0971781	0.45014	0.999991	-0.0607113	0.518841	0.999957	0.107439	0.579741	0.999923	0.00958639	0.950782	0.999979	0.11611	0.513366
4012	Intergen_4015@-	Intergen_4015	CP001362	73195	73212	+	18	1	XXX	Intergen		0.578652	0.58967	0.999992	0.571567	0.515844	0.999968	-0.482597	0.607745	0.999941	-0.0942045	0.889127	0.999963	-0.0837859	0.944161	0.999986	-0.670456	0.601526	0.999997	0.547427	0.611795	0.999984	0.326257	0.699251	0.999945	0.469858	0.552371	0.999991	0.328523	0.585475	0.999957	0.0685775	0.953668	0.999923	-0.640319	0.608827	0.999979	-0.284477	0.821652
4013	Intergen_4015@+	Intergen_4015	CP001362	73195	73212	+	18	1	XXX	Intergen		-0.662867	0.278249	0.999992	-0.329294	0.495408	0.999968	0.673693	0.126875	0.999941	0.468031	0.151621	0.999963	-0.0856429	0.902255	0.999986	-0.360635	0.495401	0.999997	-0.643205	0.249185	0.999984	-0.279643	0.501184	0.999945	0.223279	0.64237	0.999991	0.204765	0.537003	0.999957	0.144899	0.827708	0.999923	-0.153922	0.752139	0.999979	0.10446	0.898134
15074	STM14_5611	STM14_5611	CP001362	73213	73521	+	308	10	XXX	conjugative transfer protein		-0.0604493	0.82042	0.999992	-0.0967592	0.671462	0.999968	0.161402	0.449981	0.999941	0.0519522	0.75385	0.999963	-0.238894	0.481333	0.999986	-0.0183758	0.946811	0.999997	-0.156339	0.550755	0.999984	-0.103016	0.600368	0.999945	0.103132	0.645073	0.999991	0.104991	0.504127	0.999957	-0.15869	0.629384	0.999923	-0.0198496	0.940105	0.999979	0.0549399	0.864598
15075	STM14_5611@Antisense	STM14_5611	CP001362	73213	73521	+	308	7	XXX	conjugative transfer protein		-0.410385	0.145254	0.999992	-0.556489	0.0193526	0.999968	-0.0930913	0.661882	0.999941	-0.0219115	0.90365	0.999963	0.317783	0.363244	0.999986	-0.475794	0.113716	0.999997	-0.145622	0.577241	0.999984	-0.215811	0.27007	0.999945	-0.229107	0.658572	0.999991	-0.0657914	0.853648	0.999957	0.292425	0.411966	0.999923	-0.126537	0.663259	0.999979	0.228937	0.541478
15076	STM14_5612	STM14_5612	CP001362	73506	74144	+	638	19	trbC	conjugative transfer: assembly		-0.126893	0.490859	0.999992	-0.146997	0.32936	0.999968	-0.0603049	0.688635	0.999941	-0.0441578	0.682803	0.999963	0.146053	0.540468	0.999986	0.135479	0.455585	0.999997	0.0895807	0.590602	0.999984	0.0548606	0.665477	0.999945	-0.0386713	0.800646	0.999991	-0.0654201	0.548565	0.999957	0.0872164	0.708272	0.999923	-0.0249293	0.891332	0.999979	0.100036	0.648189
15079	STM14_5612@Antisense	STM14_5612	CP001362	73506	74144	+	638	29	trbC	conjugative transfer: assembly		0.00338809	0.983037	0.999992	-0.0120276	0.923603	0.999968	0.0657635	0.585412	0.999941	0.0835505	0.34537	0.999963	0.0615668	0.762035	0.999986	0.0295395	0.846458	0.999997	0.105089	0.48053	0.999984	0.0879461	0.419338	0.999945	0.037889	0.769189	0.999991	0.0478827	0.60358	0.999957	0.0796633	0.675969	0.999923	-0.0532374	0.744772	0.999979	-0.0116126	0.947616
15077	STM14_5612.LJ	STM14_5612.LJ	CP001362	74181	74600	+	419	5	XXX	hypothetical protein		0.0736739	0.876743	0.999992	0.284668	0.533872	0.999968	0.305242	0.425172	0.999941	0.327356	0.236571	0.999963	0.122976	0.816578	0.999986	-0.0881779	0.84651	0.999997	0.297049	0.503026	0.999984	0.621642	0.100547	0.999945	-0.0184302	0.965096	0.999991	0.0366894	0.899212	0.999957	-0.091297	0.872274	0.999923	-0.139648	0.752191	0.999979	-0.188384	0.736576
15078	STM14_5612.LJ@Antisense	STM14_5612.LJ	CP001362	74181	74600	+	419	5	XXX	hypothetical protein		-0.361558	0.416318	0.999992	-0.357213	0.325847	0.999968	0.0597874	0.860818	0.999941	0.294956	0.270926	0.999963	-0.416672	0.389151	0.999986	-0.0924591	0.825723	0.999997	0.148636	0.703004	0.999984	0.013851	0.963775	0.999945	-0.0316766	0.928947	0.999991	0.121495	0.648954	0.999957	-0.29164	0.534667	0.999923	-0.381466	0.376849	0.999979	0.0615706	0.916781
15080	STM14_5613	STM14_5613	CP001362	74597	76423	+	1826	29	traN	conjugative transfer: aggregate stability		-0.0779366	0.777208	0.999992	-0.0690455	0.644834	0.999968	0.0795626	0.578792	0.999941	0.00560969	0.958136	0.999963	0.0399429	0.852936	0.999986	-0.144105	0.397555	0.999997	0.0142441	0.928956	0.999984	-0.0276447	0.819339	0.999945	0.0193303	0.896409	0.999991	0.0378574	0.740771	0.999957	0.078053	0.706507	0.999923	0.0158776	0.920409	0.999979	0.0626676	0.768702
15081	STM14_5613@Antisense	STM14_5613	CP001362	74597	76423	+	1826	52	traN	conjugative transfer: aggregate stability		0.025664	0.814661	0.999992	0.0177881	0.836974	0.999968	-0.0427692	0.627211	0.999941	-0.0474552	0.503047	0.999963	0.096649	0.546275	0.999986	0.0348605	0.757395	0.999997	0.0376397	0.727262	0.999984	0.0774595	0.32936	0.999945	0.122796	0.181692	0.999991	0.0332527	0.653354	0.999957	-0.0083448	0.956049	0.999923	0.0067465	0.953789	0.999979	-0.0789777	0.54162
15082	STM14_5614	STM14_5614	CP001362	76434	76649	+	215	10	trbE	conjugative transfer protein		-0.0893658	0.781624	0.999992	-0.0564341	0.830215	0.999968	-0.12876	0.624492	0.999941	-0.150778	0.437552	0.999963	0.287661	0.458971	0.999986	0.068487	0.822025	0.999997	0.179222	0.546801	0.999984	0.0570401	0.802111	0.999945	0.108097	0.679869	0.999991	0.0868756	0.63646	0.999957	0.201787	0.603214	0.999923	-0.158124	0.61176	0.999979	0.253961	0.505658
15083	STM14_5614@Antisense	STM14_5614	CP001362	76434	76649	+	215	13	trbE	conjugative transfer protein		-0.213748	0.337247	0.999992	-0.174376	0.336702	0.999968	0.0516073	0.77171	0.999941	0.0508129	0.72322	0.999963	0.27902	0.301254	0.999986	0.0668791	0.763384	0.999997	-0.138457	0.507888	0.999984	-0.134891	0.389892	0.999945	0.0258182	0.888755	0.999991	0.0748322	0.587212	0.999957	0.111463	0.679645	0.999923	-0.144479	0.520809	0.999979	0.139212	0.605727
4014	Intergen_4018@-	Intergen_4018	CP001362	76650	76660	+	11	2	XXX	Intergen		-0.156932	0.733229	0.999992	-0.305364	0.414454	0.999968	-0.521437	0.164068	0.999941	-0.423063	0.129591	0.999963	0.26594	0.613918	0.999986	0.261766	0.56769	0.999997	-0.174861	0.697377	0.999984	-0.256856	0.435644	0.999945	-0.10129	0.7733	0.999991	-0.227906	0.39266	0.999957	-0.184264	0.741733	0.999923	0.330967	0.443609	0.999979	0.214005	0.699644
15084	STM14_5615	STM14_5615	CP001362	76661	77410	+	749	31	traF	conjugative transfer: assembly		0.0175119	0.908336	0.999992	0.0341529	0.779506	0.999968	0.0309637	0.799316	0.999941	0.0194718	0.828045	0.999963	-0.0482682	0.813003	0.999986	0.0646705	0.683329	0.999997	-0.102727	0.485279	0.999984	-0.0484851	0.663496	0.999945	0.0297372	0.815713	0.999991	0.072762	0.42813	0.999957	0.030783	0.877291	0.999923	0.168472	0.309567	0.999979	0.0444069	0.803478
15087	STM14_5615@Antisense	STM14_5615	CP001362	76661	77410	+	749	69	traF	conjugative transfer: assembly		0.0019477	0.98598	0.999992	-0.0404518	0.644821	0.999968	0.016357	0.84854	0.999941	0.0260615	0.673231	0.999963	0.0560641	0.724881	0.999986	0.0636087	0.595	0.999997	0.0336042	0.743383	0.999984	0.0342179	0.663819	0.999945	0.0493651	0.590982	0.999991	0.0357881	0.600282	0.999957	0.0365188	0.812318	0.999923	0.00137531	0.990938	0.999979	-0.0453211	0.736961
15085	STM14_5615.J	STM14_5615.J	CP001362	77384	77536	-	152	12	XXX	hypothetical protein		0.140279	0.548463	0.999992	0.0673285	0.726484	0.999968	0.186549	0.322632	0.999941	0.0543219	0.712819	0.999963	0.137524	0.654109	0.999986	-0.0980492	0.669809	0.999997	0.189189	0.398364	0.999984	0.0872952	0.605042	0.999945	-0.0831875	0.674129	0.999991	-0.0774581	0.58885	0.999957	0.354359	0.202175	0.999923	-0.0746526	0.734427	0.999979	0.0710086	0.793168
15086	STM14_5615.J@Antisense	STM14_5615.J	CP001362	77384	77536	-	152	5	XXX	hypothetical protein		-0.176079	0.717862	0.999992	-0.315969	0.434351	0.999968	-0.0165462	0.965439	0.999941	-0.177192	0.533369	0.999963	0.169607	0.779536	0.999986	-0.185123	0.693143	0.999997	0.23177	0.601748	0.999984	0.0630294	0.850938	0.999945	-0.0191345	0.961156	0.999991	-0.289445	0.310778	0.999957	0.342303	0.556915	0.999923	-0.0901671	0.843486	0.999979	0.288914	0.618528
4015	Intergen_4019@-	Intergen_4019	CP001362	77411	77623	+	213	1	XXX	Intergen		0.0448532	0.957469	0.999992	0.0130826	0.986538	0.999968	-0.989376	0.201549	0.999941	-1.16759	0.0355777	0.999963	-0.30654	0.765737	0.999986	-0.335584	0.626093	0.999997	0.303973	0.698438	0.999984	0.405113	0.514053	0.999945	-0.735072	0.337931	0.999991	-1.05361	0.0462677	0.999957	0.387737	0.687263	0.999923	-1.1361	0.130248	0.999979	0.43299	0.636769
4016	Intergen_4019@+	Intergen_4019	CP001362	77411	77623	+	213	3	XXX	Intergen		-0.536528	0.49467	0.999992	-0.573511	0.386764	0.999968	0.123882	0.872321	0.999941	-0.0285335	0.959984	0.999963	-0.126249	0.89075	0.999986	0.444065	0.614289	0.999997	-0.446642	0.558806	0.999984	-0.41589	0.469199	0.999945	0.227929	0.757698	0.999991	0.108399	0.83285	0.999957	-0.456879	0.634642	0.999923	0.12027	0.892329	0.999979	1.20612	0.167236
15088	STM14_5616	STM14_5616	CP001362	77624	77917	+	293	12	traQ	conjugative transfer: fimbrial synthesis		-0.134066	0.648255	0.999992	-0.135999	0.607872	0.999968	-0.159455	0.494795	0.999941	-0.0820038	0.644702	0.999963	0.276115	0.452679	0.999986	0.0971652	0.745146	0.999997	-0.172848	0.542708	0.999984	0.072243	0.742494	0.999945	-0.0383315	0.873276	0.999991	-0.161427	0.4128	0.999957	0.287446	0.426239	0.999923	-0.0216532	0.939615	0.999979	0.0233242	0.950751
15089	STM14_5616@Antisense	STM14_5616	CP001362	77624	77917	+	293	10	traQ	conjugative transfer: fimbrial synthesis		-0.183775	0.645676	0.999992	-0.504097	0.137351	0.999968	0.171308	0.545572	0.999941	0.0593781	0.779497	0.999963	-0.0614879	0.88132	0.999986	0.0473871	0.89672	0.999997	0.175969	0.631141	0.999984	0.0262041	0.922603	0.999945	0.137777	0.642918	0.999991	0.139022	0.500812	0.999957	-0.0522189	0.897492	0.999923	-0.0647857	0.86221	0.999979	0.191115	0.684928
15090	STM14_5617	STM14_5617	CP001362	77904	78452	+	548	18	trbB	conjugative transfer protein		-0.0525201	0.791057	0.999992	-0.0716379	0.659026	0.999968	0.0345791	0.844552	0.999941	0.0543682	0.667673	0.999963	0.0579084	0.820604	0.999986	-0.0301017	0.883169	0.999997	-0.00964509	0.959808	0.999984	-0.0167766	0.906873	0.999945	0.21407	0.18657	0.999991	0.170873	0.142244	0.999957	0.113524	0.640818	0.999923	-0.255153	0.203674	0.999979	-0.098712	0.688128
15091	STM14_5617@Antisense	STM14_5617	CP001362	77904	78452	+	548	15	trbB	conjugative transfer protein		0.134777	0.529661	0.999992	0.137976	0.432714	0.999968	-0.0835784	0.61209	0.999941	-0.0161362	0.894477	0.999963	-0.00473208	0.985419	0.999986	0.127935	0.531339	0.999997	0.16727	0.4153	0.999984	0.164566	0.282342	0.999945	-0.0946079	0.58722	0.999991	-0.147649	0.237284	0.999957	-0.0487379	0.846668	0.999923	-0.0144983	0.943435	0.999979	-0.115101	0.653573
15092	STM14_5618	STM14_5618	CP001362	78442	79824	+	1382	24	traH	conjugative transfer: assembly		-0.00730688	0.963504	0.999992	-0.0472925	0.715278	0.999968	-0.0545589	0.654699	0.999941	-0.0325015	0.716547	0.999963	0.148263	0.488298	0.999986	-0.000539981	0.99734	0.999997	0.0499653	0.741632	0.999984	0.0121695	0.915176	0.999945	-0.0745938	0.561001	0.999991	-0.0630463	0.494713	0.999957	0.136234	0.494002	0.999923	-0.00273196	0.986442	0.999979	0.00346046	0.985694
15093	STM14_5618@Antisense	STM14_5618	CP001362	78442	79824	+	1382	24	traH	conjugative transfer: assembly		0.0177406	0.9267	0.999992	-0.0510642	0.741536	0.999968	-0.0708979	0.62605	0.999941	-0.0406136	0.704114	0.999963	-0.0479645	0.832893	0.999986	0.0621358	0.738829	0.999997	0.0266132	0.884585	0.999984	0.0602877	0.66704	0.999945	0.0941913	0.52997	0.999991	0.035552	0.742799	0.999957	-0.0565944	0.79571	0.999923	-0.0507261	0.778083	0.999979	0.139915	0.514076
15094	STM14_5619	STM14_5619	CP001362	79821	82643	+	2822	121	traG	conjugative transfer: assembly abd aggregate stability		-0.12936	0.135043	0.999992	-0.0853374	0.213121	0.999968	0.00509099	0.939551	0.999941	-0.0383374	0.439929	0.999963	0.185797	0.201935	0.999986	-0.02758	0.780029	0.999997	0.0124114	0.873608	0.999984	0.0494655	0.408725	0.999945	0.0326744	0.663361	0.999991	0.00296136	0.959373	0.999957	0.0766531	0.556004	0.999923	0.0333097	0.755247	0.999979	0.0728844	0.456443
15095	STM14_5619@Antisense	STM14_5619	CP001362	79821	82643	+	2822	142	traG	conjugative transfer: assembly abd aggregate stability		-0.125313	0.102799	0.999992	-0.116706	0.0769257	0.999968	0.0206172	0.734553	0.999941	0.0149929	0.721758	0.999963	0.11819	0.380851	0.999986	0.0496753	0.553583	0.999997	-0.0322249	0.645495	0.999984	0.00756841	0.891928	0.999945	0.0504019	0.455046	0.999991	0.0103469	0.847655	0.999957	0.0837639	0.501148	0.999923	0.0161613	0.852916	0.999979	0.0334241	0.70501
4017	Intergen_4020@-	Intergen_4020	CP001362	82644	82658	+	15	8	XXX	Intergen		-0.0989662	0.750259	0.999992	-0.085151	0.748759	0.999968	-0.0612623	0.798274	0.999941	0.174436	0.360986	0.999963	0.28141	0.448575	0.999986	0.16067	0.617901	0.999997	-0.0458789	0.878148	0.999984	-0.14167	0.568586	0.999945	0.0397145	0.869996	0.999991	0.129151	0.477048	0.999957	0.168725	0.655062	0.999923	0.350289	0.238956	0.999979	-0.0795071	0.839091
4018	Intergen_4020@+	Intergen_4020	CP001362	82644	82658	+	15	2	XXX	Intergen		0.0276594	0.968215	0.999992	0.169365	0.766124	0.999968	-0.215509	0.695983	0.999941	-0.367712	0.388653	0.999963	0.415232	0.634325	0.999986	-0.96353	0.188404	0.999997	0.0704962	0.915236	0.999984	-0.171917	0.746537	0.999945	-0.558981	0.360042	0.999991	-0.540716	0.200009	0.999957	-0.235914	0.811679	0.999923	-0.177307	0.762354	0.999979	-0.363814	0.668168
15096	STM14_5620	STM14_5620	CP001362	82659	83153	+	494	64	traS	conjugative transfer: surface exclusion		-0.165559	0.160484	0.999992	-0.145562	0.131299	0.999968	-0.0790848	0.391135	0.999941	-0.0417037	0.540291	0.999963	0.109004	0.513213	0.999986	-0.0142854	0.909961	0.999997	-0.0330676	0.76436	0.999984	0.000843881	0.992024	0.999945	0.0893313	0.350014	0.999991	0.0631031	0.400023	0.999957	0.0340515	0.83713	0.999923	-0.00133843	0.991897	0.999979	0.0859053	0.550463
15097	STM14_5620@Antisense	STM14_5620	CP001362	82659	83153	+	494	136	traS	conjugative transfer: surface exclusion		-0.093806	0.236599	0.999992	-0.105931	0.0794124	0.999968	-0.0370967	0.569938	0.999941	-0.00529806	0.911166	0.999963	-0.0457122	0.734507	0.999986	0.124348	0.171024	0.999997	0.0111679	0.876582	0.999984	0.0126562	0.810954	0.999945	-0.00107562	0.988256	0.999991	0.0236684	0.680336	0.999957	0.0664523	0.601364	0.999923	0.0740949	0.417201	0.999979	0.0534446	0.563603
4019	Intergen_4021@+	Intergen_4021	CP001362	83154	83188	+	35	2	XXX	Intergen		0.530929	0.3114	0.999992	0.500662	0.288282	0.999968	0.174904	0.691101	0.999941	0.106178	0.734016	0.999963	-0.552128	0.342516	0.999986	-0.120464	0.799239	0.999997	0.321933	0.542489	0.999984	0.534396	0.184913	0.999945	0.220687	0.622213	0.999991	0.210981	0.490546	0.999957	-0.375751	0.503977	0.999923	-0.270166	0.568286	0.999979	0.111664	0.838853
15098	STM14_5621	STM14_5621	CP001362	83189	83920	+	731	105	traT	conjugative transfer: surface exclusion		-0.103266	0.25407	0.999992	-0.117087	0.0909761	0.999968	-0.0257526	0.704839	0.999941	-0.0749627	0.13694	0.999963	0.120714	0.413365	0.999986	-0.0533044	0.569278	0.999997	-0.0214879	0.79056	0.999984	-0.0269239	0.651358	0.999945	-0.020134	0.78788	0.999991	-0.0102208	0.862381	0.999957	0.101224	0.454689	0.999923	-0.0306456	0.749976	0.999979	0.0568706	0.595846
15099	STM14_5621@Antisense	STM14_5621	CP001362	83189	83920	+	731	118	traT	conjugative transfer: surface exclusion		-0.0638384	0.467123	0.999992	-0.111117	0.109262	0.999968	0.000476907	0.994547	0.999941	-0.0348811	0.48565	0.999963	0.101177	0.467625	0.999986	0.0985365	0.289611	0.999997	0.036493	0.647175	0.999984	0.0106303	0.860411	0.999945	-0.00515905	0.94663	0.999991	-0.0184302	0.748777	0.999957	0.0281492	0.832563	0.999923	0.00389318	0.967375	0.999979	-0.0520361	0.612201
4020	Intergen_4022@-	Intergen_4022	CP001362	83921	84296	+	376	66	XXX	Intergen		-0.128676	0.285349	0.999992	-0.109556	0.24139	0.999968	-0.0562931	0.543777	0.999941	-0.049705	0.455753	0.999963	0.0788571	0.659219	0.999986	0.0667552	0.566	0.999997	-0.0455111	0.678258	0.999984	-0.0168922	0.835855	0.999945	0.0188644	0.8475	0.999991	0.0183733	0.796578	0.999957	0.060674	0.716859	0.999923	-0.00923752	0.938683	0.999979	0.0812829	0.555738
4021	Intergen_4022@+	Intergen_4022	CP001362	83921	84296	+	376	35	XXX	Intergen		0.0786379	0.64438	0.999992	0.0726551	0.591081	0.999968	-0.0265682	0.83525	0.999941	-0.039354	0.671441	0.999963	0.093013	0.653292	0.999986	0.102518	0.519534	0.999997	0.0521836	0.744903	0.999984	0.0799328	0.503007	0.999945	0.0618514	0.636816	0.999991	0.0476441	0.610768	0.999957	0.144738	0.473105	0.999923	0.119579	0.442182	0.999979	-0.0370631	0.845246
15100	STM14_5622	STM14_5622	CP001362	84297	86459	+	2162	97	traD [N]	conjugative transfer: DNA transport		-0.080815	0.399149	0.999992	-0.0675687	0.354203	0.999968	-0.012258	0.864425	0.999941	-0.0122529	0.807946	0.999963	0.00837483	0.952997	0.999986	-0.0105163	0.910846	0.999997	0.0069983	0.935614	0.999984	0.00496858	0.938222	0.999945	0.0190985	0.80557	0.999991	-4.94727e-06	0.999932	0.999957	0.0305754	0.819522	0.999923	-0.0328913	0.738529	0.999979	-0.0354094	0.737507
15101	STM14_5622@Antisense	STM14_5622	CP001362	84297	86459	+	2162	56	traD [N]	conjugative transfer: DNA transport		-0.0289076	0.807766	0.999992	-0.0557959	0.555173	0.999968	-0.0792036	0.394572	0.999941	-0.0183314	0.801895	0.999963	0.07912	0.643897	0.999986	-0.0279738	0.820865	0.999997	0.00698578	0.949596	0.999984	0.0345867	0.678212	0.999945	0.0993312	0.305343	0.999991	0.104844	0.196266	0.999957	0.120395	0.459457	0.999923	-0.0509275	0.673219	0.999979	-0.121595	0.384235
15102	STM14_5623	STM14_5623	CP001362	86459	87178	+	719	10	trbH	conjugative transfer protein		0.0992737	0.764302	0.999992	0.112347	0.690598	0.999968	-0.289484	0.258674	0.999941	-0.0916129	0.642958	0.999963	0.0115732	0.976039	0.999986	-0.120917	0.692745	0.999997	0.297753	0.342926	0.999984	0.345723	0.148415	0.999945	-0.134648	0.602853	0.999991	-0.0703902	0.706223	0.999957	0.0989672	0.793008	0.999923	-0.11662	0.700632	0.999979	-0.250208	0.537478
15103	STM14_5624	STM14_5624	CP001362	86468	86866	-	398	5	XXX	MvpA-like protein; similar to Shigella flexneri mvpA		-0.0281265	0.945924	0.999992	0.0821008	0.812481	0.999968	-0.212581	0.493314	0.999941	-0.216186	0.344848	0.999963	-0.0923419	0.850519	0.999986	0.0575424	0.878581	0.999997	0.265766	0.48899	0.999984	0.264088	0.380648	0.999945	-0.218259	0.50006	0.999991	-0.382943	0.107936	0.999957	0.102108	0.833383	0.999923	-0.302997	0.444368	0.999979	0.132811	0.78934
15104	STM14_5625	STM14_5625	CP001362	86866	87096	-	230	2	XXX	putative cytoplasmic protein		0.358337	0.684665	0.999992	0.0309715	0.967419	0.999968	-0.734719	0.297094	0.999941	-0.561549	0.268092	0.999963	-0.395777	0.672037	0.999986	0.206601	0.812446	0.999997	0.413876	0.62616	0.999984	0.289963	0.642422	0.999945	-0.0869319	0.895046	0.999991	0.0359967	0.93668	0.999957	-0.767188	0.428088	0.999923	0.277726	0.740459	0.999979	0.504986	0.572717
15105	STM14_5626	STM14_5626	CP001362	87175	92433	+	5258	135	traI	conjugative transfer: oriT nicking-unwinding		0.0373735	0.643939	0.999992	0.0135599	0.832857	0.999968	0.020899	0.750724	0.999941	0.0158087	0.729289	0.999963	0.035247	0.797676	0.999986	0.0863568	0.329566	0.999997	0.00436971	0.953436	0.999984	0.0465207	0.40633	0.999945	0.0597989	0.405381	0.999991	0.0452016	0.403888	0.999957	0.0474292	0.714237	0.999923	0.0558189	0.539398	0.999979	-0.0481511	0.601264
15107	STM14_5626@Antisense	STM14_5626	CP001362	87175	92433	+	5258	108	traI	conjugative transfer: oriT nicking-unwinding		0.000855757	0.992585	0.999992	-0.00551797	0.936606	0.999968	-0.042814	0.567036	0.999941	-0.0607598	0.311786	0.999963	0.174588	0.229311	0.999986	0.0450099	0.627688	0.999997	0.0539446	0.520993	0.999984	0.0267589	0.666909	0.999945	-0.0616768	0.420067	0.999991	-0.0275115	0.639806	0.999957	0.176132	0.181195	0.999923	0.0397658	0.677837	0.999979	0.0355942	0.721657
15106	STM14_5626.P	STM14_5626.P	CP001362	89205	89774	-	569	13	XXX	pseudogene; two in-frame stops; conjugative transfer: oriT nicking-unwinding		0.0208703	0.924751	0.999992	-0.102443	0.583615	0.999968	0.132018	0.444345	0.999941	0.173673	0.175064	0.999963	-0.349114	0.233686	0.999986	0.282234	0.233675	0.999997	0.03165	0.879424	0.999984	0.0425722	0.788578	0.999945	0.235262	0.179639	0.999991	0.1541	0.228462	0.999957	-0.165532	0.560341	0.999923	0.0726572	0.748705	0.999979	0.118958	0.647251
15108	STM14_5627	STM14_5627	CP001362	92453	93193	+	740	23	traX	conjugative transfer: fimbrial acetylation		0.103381	0.606618	0.999992	0.01595	0.927302	0.999968	0.123048	0.461044	0.999941	0.0531152	0.674116	0.999963	0.242215	0.372964	0.999986	0.0723656	0.755391	0.999997	-0.0436239	0.833432	0.999984	0.083921	0.606958	0.999945	0.0342193	0.84071	0.999991	-0.0151577	0.902569	0.999957	0.155055	0.562979	0.999923	0.125257	0.574818	0.999979	-0.27314	0.29769
15109	STM14_5627@Antisense	STM14_5627	CP001362	92453	93193	+	740	18	traX	conjugative transfer: fimbrial acetylation		0.125494	0.509389	0.999992	0.0426847	0.791063	0.999968	0.0342484	0.832352	0.999941	0.0317967	0.788573	0.999963	0.0697894	0.784792	0.999986	0.0310823	0.876703	0.999997	0.0552338	0.763548	0.999984	0.0406143	0.766793	0.999945	-0.0223357	0.893523	0.999991	0.0524381	0.664217	0.999957	0.0985386	0.691642	0.999923	0.0256628	0.8955	0.999979	-0.194319	0.400339
4022	Intergen_4024@-	Intergen_4024	CP001362	93194	93247	+	54	3	XXX	Intergen		-1.3123	0.368138	0.999992	-1.04829	0.305328	0.999968	0.0237814	0.980508	0.999941	-0.173313	0.800406	0.999963	0.123054	0.922295	0.999986	0.498984	0.686991	0.999997	0.919978	0.325027	0.999984	0.813148	0.21923	0.999945	0.769445	0.374653	0.999991	0.242461	0.695115	0.999957	0.662502	0.56041	0.999923	1.05818	0.321665	0.999979	1.47038	0.390253
4023	Intergen_4024@+	Intergen_4024	CP001362	93194	93247	+	54	5	XXX	Intergen		0.237899	0.566073	0.999992	-0.203628	0.578907	0.999968	0.0684904	0.814508	0.999941	-0.0276736	0.897774	0.999963	0.325348	0.465055	0.999986	-0.0167929	0.962322	0.999997	0.23887	0.576377	0.999984	0.0572886	0.851282	0.999945	0.0618461	0.837079	0.999991	0.0845569	0.686348	0.999957	0.507748	0.236704	0.999923	-0.0920596	0.795101	0.999979	0.0378152	0.933872
15110	STM14_5628	STM14_5628	CP001362	93248	93811	+	563	10	finO	conjugative transfer: regulation		0.036675	0.88917	0.999992	-0.132338	0.559734	0.999968	-0.0324291	0.884722	0.999941	-0.0519943	0.754695	0.999963	-0.323848	0.316699	0.999986	-0.0736785	0.788401	0.999997	-0.0740412	0.776052	0.999984	-0.083887	0.665067	0.999945	-0.170908	0.457982	0.999991	-0.27006	0.0977547	0.999957	-0.208409	0.505112	0.999923	0.0658657	0.797743	0.999979	-0.128349	0.691164
15111	STM14_5628@Antisense	STM14_5628	CP001362	93248	93811	+	563	12	finO	conjugative transfer: regulation		0.150454	0.502574	0.999992	0.0350116	0.863464	0.999968	0.0392072	0.829381	0.999941	-0.052133	0.707522	0.999963	0.0185736	0.951874	0.999986	-0.197416	0.41155	0.999997	0.192856	0.37773	0.999984	0.200807	0.221767	0.999945	-0.0931667	0.620303	0.999991	-0.139507	0.294749	0.999957	0.148193	0.600762	0.999923	-0.232972	0.306283	0.999979	-0.329314	0.27782
2	Intergen_0000@-	Intergen_0000	CP001363	1	107	+	107	3	XXX	Intergen		-0.518321	0.543482	0.999992	0.308082	0.649658	0.999968	-0.0236074	0.97006	0.999941	-0.157175	0.735092	0.999963	0.0327074	0.963895	0.999986	-0.187921	0.789279	0.999997	0.197896	0.786499	0.999984	0.519188	0.332549	0.999945	0.231683	0.707737	0.999991	0.204508	0.629768	0.999957	-0.72167	0.347358	0.999923	-0.47541	0.502883	0.999979	1.17933	0.164285
4025	STM14_0001.J	STM14_0001.J	CP001363	108	287	-	179	6	XXX	hypothetical protein		0.425835	0.459333	0.999992	0.287469	0.597837	0.999968	-0.132984	0.78967	0.999941	-0.0917447	0.795595	0.999963	-0.0300008	0.966925	0.999986	0.0920619	0.882381	0.999997	0.554285	0.313868	0.999984	0.608198	0.155312	0.999945	0.201223	0.666815	0.999991	0.160252	0.618812	0.999957	-0.0821905	0.905198	0.999923	-0.120434	0.847151	0.999979	-0.569113	0.431451
4026	STM14_0001.J@Antisense	STM14_0001.J	CP001363	108	287	-	179	5	XXX	hypothetical protein		0.505372	0.336477	0.999992	0.47738	0.325263	0.999968	-0.135121	0.782563	0.999941	-0.27083	0.471789	0.999963	-0.300613	0.610713	0.999986	0.159421	0.777635	0.999997	0.261187	0.624622	0.999984	0.513561	0.213147	0.999945	0.037279	0.939082	0.999991	0.0381762	0.910746	0.999957	0.175657	0.750422	0.999923	-0.286865	0.632662	0.999979	-0.64718	0.324013
4024	STM14_0001	STM14_0001	CP001363	190	255	+	65	8	thrL	thr operon leader peptide; similar to Escherichia coli thr operon leader peptide (AAC73112.1)		0.111137	0.728627	0.999992	0.311638	0.257729	0.999968	0.359825	0.254611	0.999941	0.477472	0.0441983	0.999963	0.178558	0.655727	0.999986	0.0939455	0.811908	0.999997	0.126512	0.695117	0.999984	0.16351	0.519585	0.999945	0.0513872	0.875779	0.999991	0.0767802	0.73793	0.999957	-0.11249	0.774604	0.999923	0.190746	0.611884	0.999979	-0.23471	0.550434
3	Intergen_0001@-	Intergen_0001	CP001363	256	336	+	81	1	XXX	Intergen		NA	NA	NA	NA	NA	NA	NA	NA	NA	NA	NA	NA	NA	NA	NA	NA	NA	NA	NA	NA	NA	NA	NA	NA	NA	NA	NA	NA	NA	NA	NA	NA	NA	NA	NA	NA	NA	NA
4	Intergen_0001@+	Intergen_0001	CP001363	256	336	+	81	1	XXX	Intergen		0.275367	0.926284	0.999992	-1.36827	0.497043	NA	1.06414	0.519491	0.999941	0.23293	0.843504	0.999963	0.190265	0.953462	NA	-1.50913	0.544285	NA	0.180323	0.95861	0.999984	-0.732788	0.662013	0.999945	0.498497	0.789972	0.999991	-0.850928	0.537757	0.999957	0.769476	0.789737	0.999923	-0.773211	0.734331	0.999979	1.89432	0.479476
4027	STM14_0002	STM14_0002	CP001363	337	2799	+	2462	45	thrA	bifunctional aspartokinase I/homeserine dehydrogenase I; multifunctional homotetrameric enzyme that catalyzes the phosphorylation of aspartate to form aspartyl-4-phosphate as well as conversion of aspartate semialdehyde to homoserine; functions in a number of amino acid biosynthetic pathways		-0.142413	0.417785	0.999992	-0.0271153	0.856184	0.999968	0.0705972	0.650414	0.999941	0.0235556	0.840911	0.999963	0.00515302	0.981593	0.999986	-0.0738591	0.703325	0.999997	-0.200391	0.265444	0.999984	-0.0704705	0.611512	0.999945	0.0146392	0.928919	0.999991	0.0718209	0.538131	0.999957	0.0559405	0.790003	0.999923	-0.172215	0.380839	0.999979	0.1575	0.452595
4028	STM14_0002@Antisense	STM14_0002	CP001363	337	2799	+	2462	41	thrA	bifunctional aspartokinase I/homeserine dehydrogenase I; multifunctional homotetrameric enzyme that catalyzes the phosphorylation of aspartate to form aspartyl-4-phosphate as well as conversion of aspartate semialdehyde to homoserine; functions in a number of amino acid biosynthetic pathways		-0.0237847	0.88755	0.999992	0.000539751	0.996854	0.999968	-0.000844775	0.995636	0.999941	0.00912245	0.936435	0.999963	0.0516944	0.808744	0.999986	0.219854	0.293801	0.999997	-0.0476306	0.768805	0.999984	-0.0745812	0.554585	0.999945	0.105586	0.505974	0.999991	0.0810497	0.48267	0.999957	-0.0573682	0.783272	0.999923	0.0646555	0.736399	0.999979	-0.103047	0.608607
4029	STM14_0003	STM14_0003	CP001363	2801	3730	+	929	20	thrB	homoserine kinase; catalyzes the formation of O-phospho-L-homoserine from L-homoserine in threonine biosynthesis from asparate		0.0772683	0.754514	0.999992	0.0740358	0.723072	0.999968	-0.162268	0.468378	0.999941	-0.127815	0.459924	0.999963	0.0437063	0.891811	0.999986	-0.11252	0.659586	0.999997	0.132828	0.579969	0.999984	0.0903959	0.631216	0.999945	-0.0530201	0.804095	0.999991	-0.0258211	0.869667	0.999957	0.097383	0.755198	0.999923	-0.0580541	0.814995	0.999979	0.0936015	0.73869
4030	STM14_0003@Antisense	STM14_0003	CP001363	2801	3730	+	929	16	thrB	homoserine kinase; catalyzes the formation of O-phospho-L-homoserine from L-homoserine in threonine biosynthesis from asparate		-0.0314011	0.908876	0.999992	-0.000526597	0.998099	0.999968	-0.167652	0.489407	0.999941	-0.116278	0.515578	0.999963	0.152318	0.635071	0.999986	-0.0208055	0.941845	0.999997	-0.123018	0.638365	0.999984	-0.177602	0.363021	0.999945	0.147488	0.533401	0.999991	0.0880594	0.608054	0.999957	0.244945	0.437388	0.999923	-0.209672	0.483604	0.999979	0.159648	0.621069
4031	STM14_0004	STM14_0004	CP001363	3734	5020	+	1286	14	thrC	threonine synthase; catalyzes the formation of L-threonine from O-phospho-L-homoserine		0.0454425	0.874695	0.999992	0.061711	0.791034	0.999968	0.0680066	0.79374	0.999941	0.0929935	0.65227	0.999963	0.0220582	0.945107	0.999986	-0.018124	0.954672	0.999997	0.0624473	0.81787	0.999984	-0.00464666	0.981951	0.999945	-0.019143	0.942815	0.999991	0.0465138	0.813597	0.999957	-0.0616449	0.844374	0.999923	-0.0183015	0.950549	0.999979	0.00895925	0.980575
4032	STM14_0004@Antisense	STM14_0004	CP001363	3734	5020	+	1286	16	thrC	threonine synthase; catalyzes the formation of L-threonine from O-phospho-L-homoserine		-0.0477531	0.842378	0.999992	-0.0282172	0.88385	0.999968	-0.188359	0.404266	0.999941	-0.154787	0.35367	0.999963	0.00306832	0.991812	0.999986	0.21178	0.418086	0.999997	0.0250478	0.908084	0.999984	-0.052554	0.752369	0.999945	0.148906	0.489784	0.999991	0.118815	0.447707	0.999957	-0.0528913	0.848438	0.999923	0.0655252	0.800663	0.999979	0.228327	0.408369
5	Intergen_0002@-	Intergen_0002	CP001363	5021	5113	+	93	1	XXX	Intergen		0.0591709	0.92449	0.999992	0.0451273	0.931905	0.999968	-0.127345	0.843663	0.999941	-0.0857669	0.852433	0.999963	0.205185	0.799153	0.999986	-0.25051	0.78777	0.999997	-0.299924	0.643432	0.999984	-0.121147	0.80062	0.999945	-0.0746918	0.909803	0.999991	-0.120151	0.789061	0.999957	0.234074	0.765691	0.999923	-0.328689	0.712776	0.999979	-0.659181	0.427487
6	Intergen_0002@+	Intergen_0002	CP001363	5021	5113	+	93	1	XXX	Intergen		-0.758927	0.675964	0.999992	-1.26871	0.406042	NA	0.187499	0.918361	0.999941	0.579382	0.58557	0.999963	3.23194	0.502452	NA	-0.830164	0.600361	NA	0.308986	0.832898	0.999984	0.256665	0.796536	0.999945	1.51659	0.302602	0.999991	0.652625	0.544737	0.999957	4.01156	0.10828	0.999923	-0.239045	0.868392	0.999979	2.08038	0.199013
4033	STM14_0005	STM14_0005	CP001363	5114	5887	-	773	9	yaaA	hypothetical protein		0.159078	0.661596	0.999992	0.0937025	0.76014	0.999968	0.248437	0.446027	0.999941	0.194574	0.417125	0.999963	-0.284772	0.517468	0.999986	-0.139622	0.719012	0.999997	0.118771	0.735649	0.999984	0.0281637	0.916569	0.999945	0.110688	0.748428	0.999991	-0.0288501	0.905449	0.999957	-0.0128231	0.975683	0.999923	-0.398563	0.315979	0.999979	0.179707	0.668403
4034	STM14_0005@Antisense	STM14_0005	CP001363	5114	5887	-	773	14	yaaA	hypothetical protein		0.170637	0.628128	0.999992	-0.0635248	0.830093	0.999968	0.0307786	0.921621	0.999941	0.04552	0.841532	0.999963	0.219322	0.587389	0.999986	0.0150819	0.968787	0.999997	0.287992	0.384706	0.999984	0.0492839	0.844355	0.999945	-0.0661625	0.839029	0.999991	-0.036741	0.870658	0.999957	0.0671172	0.86943	0.999923	0.321182	0.357701	0.999979	0.137578	0.731697
4035	STM14_0006.R	STM14_0006.R	CP001363	5966	7423	-	1457	27	yaaJ	Putative alanine/glycine transport protein		-0.146489	0.497588	0.999992	-0.119195	0.494205	0.999968	-0.107146	0.604244	0.999941	-0.150896	0.325005	0.999963	-0.110415	0.690678	0.999986	0.0230097	0.926256	0.999997	-0.0571971	0.777256	0.999984	-0.0471284	0.75284	0.999945	0.0881336	0.667419	0.999991	0.0137413	0.925699	0.999957	0.0326988	0.902026	0.999923	0.266855	0.254583	0.999979	0.0393516	0.88012
4036	STM14_0006.R@Antisense	STM14_0006.R	CP001363	5966	7423	-	1457	27	yaaJ	Putative alanine/glycine transport protein		-0.00697484	0.976724	0.999992	-0.0335227	0.874371	0.999968	-0.0225959	0.916503	0.999941	0.0132558	0.932882	0.999963	-0.0308778	0.911455	0.999986	0.144923	0.608777	0.999997	-0.0144108	0.952101	0.999984	0.160704	0.375785	0.999945	0.179973	0.397224	0.999991	0.221014	0.139353	0.999957	-0.138262	0.619044	0.999923	0.172032	0.518654	0.999979	-0.0314718	0.914386
7	Intergen_0004@-	Intergen_0004	CP001363	7397	7664	+	268	5	XXX	Intergen		0.4147	0.474316	0.999992	0.297276	0.538575	0.999968	-0.0219855	0.969813	0.999941	-0.0696066	0.872522	0.999963	-0.818156	0.358959	0.999986	-0.181744	0.826672	0.999997	-0.267548	0.677121	0.999984	-0.42783	0.377986	0.999945	0.226767	0.690096	0.999991	0.164688	0.681971	0.999957	0.0525883	0.945701	0.999923	0.138302	0.852369	0.999979	-0.478663	0.499553
8	Intergen_0004@+	Intergen_0004	CP001363	7397	7664	+	268	6	XXX	Intergen		0.150189	0.749007	0.999992	0.0650421	0.871545	0.999968	-0.146046	0.717382	0.999941	-0.117531	0.697628	0.999963	-0.0141718	0.979905	0.999986	-0.0405231	0.948107	0.999997	0.0156267	0.973331	0.999984	0.0864879	0.804277	0.999945	-0.259084	0.540363	0.999991	-0.355788	0.250077	0.999957	0.107602	0.843723	0.999923	0.385207	0.468292	0.999979	0.103054	0.849295
4037	STM14_0007.J	STM14_0007.J	CP001363	7596	8618	+	1022	13	talB	transaldolase		0.00713166	0.98128	0.999992	0.0466235	0.85681	0.999968	-0.190606	0.498033	0.999941	-0.139252	0.495974	0.999963	-0.205263	0.555154	0.999986	0.169822	0.617369	0.999997	0.0487486	0.867555	0.999984	0.00805604	0.972151	0.999945	-0.0993445	0.741615	0.999991	-0.142399	0.4987	0.999957	-0.216401	0.52591	0.999923	0.250173	0.441393	0.999979	-0.136922	0.721236
4038	STM14_0007.J@Antisense	STM14_0007.J	CP001363	7596	8618	+	1022	25	talB	transaldolase		0.220975	0.363319	0.999992	0.142871	0.468952	0.999968	0.0271485	0.896992	0.999941	0.0478322	0.759552	0.999963	-0.0019603	0.994287	0.999986	-0.0426753	0.879009	0.999997	0.207056	0.382681	0.999984	0.178532	0.305064	0.999945	0.0352636	0.872177	0.999991	0.132439	0.391214	0.999957	-0.0989721	0.713212	0.999923	0.143343	0.564103	0.999979	0.0233048	0.934489
9	Intergen_0005@-	Intergen_0005	CP001363	8619	8728	+	110	4	XXX	Intergen		0.183877	0.640728	0.999992	0.186602	0.560494	0.999968	-0.145426	0.668972	0.999941	-0.0382107	0.878434	0.999963	0.513248	0.294473	0.999986	-0.0424184	0.915371	0.999997	0.167293	0.669321	0.999984	0.23832	0.403213	0.999945	-0.241998	0.484472	0.999991	-0.0834528	0.731615	0.999957	0.519851	0.28399	0.999923	0.135233	0.717131	0.999979	0.499616	0.233392
4039	STM14_0008	STM14_0008	CP001363	8729	9319	+	590	14	mogA	molybdenum cofactor biosynthesis protein; forms a trimer; related to eukaryotic protein gephyrin; functions during molybdenum cofactor biosynthesis		0.0712409	0.786524	0.999992	0.190222	0.380965	0.999968	-0.0931748	0.700589	0.999941	-0.100372	0.571377	0.999963	0.103621	0.765149	0.999986	0.201787	0.520024	0.999997	0.145137	0.56625	0.999984	0.161135	0.404192	0.999945	-0.201451	0.41734	0.999991	-0.190732	0.270912	0.999957	-0.0273729	0.936923	0.999923	0.035523	0.90947	0.999979	0.136791	0.687761
4040	STM14_0008@Antisense	STM14_0008	CP001363	8729	9319	+	590	10	mogA	molybdenum cofactor biosynthesis protein; forms a trimer; related to eukaryotic protein gephyrin; functions during molybdenum cofactor biosynthesis		0.153881	0.621717	0.999992	0.0508805	0.856441	0.999968	0.259487	0.391213	0.999941	0.163031	0.47253	0.999963	0.0159721	0.966869	0.999986	0.0467211	0.907031	0.999997	0.23307	0.438966	0.999984	0.236068	0.305695	0.999945	0.0500525	0.878336	0.999991	0.107413	0.635021	0.999957	-0.369963	0.354746	0.999923	-0.200598	0.614896	0.999979	-0.0696709	0.849182
10	Intergen_0006@+	Intergen_0006	CP001363	9320	9375	+	56	1	XXX	Intergen		-0.522048	0.418995	0.999992	-0.307601	0.555589	0.999968	-0.171666	0.791616	0.999941	-0.109854	0.811475	0.999963	-0.306875	0.694005	0.999986	0.765659	0.35118	0.999997	-0.447873	0.493082	0.999984	-0.499805	0.319385	0.999945	0.140932	0.821758	0.999991	-0.0112617	0.979345	0.999957	-0.412196	0.598347	0.999923	0.984189	0.197228	0.999979	-0.563429	0.573897
4041	STM14_0009	STM14_0009	CP001363	9376	9942	-	566	15	yaaH	hypothetical protein		0.10491	0.735858	0.999992	0.0389103	0.884692	0.999968	0.17442	0.517949	0.999941	0.248154	0.218739	0.999963	0.291362	0.432619	0.999986	-0.127178	0.713072	0.999997	0.15918	0.601039	0.999984	0.124398	0.595638	0.999945	0.0995234	0.722845	0.999991	0.0438305	0.832181	0.999957	0.0218665	0.953828	0.999923	-0.145585	0.652114	0.999979	0.130777	0.71492
4042	STM14_0009@Antisense	STM14_0009	CP001363	9376	9942	-	566	11	yaaH	hypothetical protein		0.0283214	0.926471	0.999992	-0.00836285	0.9737	0.999968	-0.187252	0.475622	0.999941	-0.245997	0.206916	0.999963	0.0296985	0.927677	0.999986	-0.0565227	0.860646	0.999997	0.253362	0.355083	0.999984	0.170731	0.413101	0.999945	0.285898	0.288588	0.999991	0.159226	0.41307	0.999957	-0.197886	0.551863	0.999923	0.249148	0.399584	0.999979	0.157954	0.65896
11	Intergen_0007@-	Intergen_0007	CP001363	9943	10091	+	149	5	XXX	Intergen		-0.498614	0.183549	0.999992	-0.418302	0.179966	0.999968	0.0467484	0.890766	0.999941	-0.0882088	0.733921	0.999963	-0.342176	0.430712	0.999986	-0.457065	0.319136	0.999997	-0.336187	0.346476	0.999984	-0.364995	0.177528	0.999945	-0.0879138	0.804051	0.999991	-0.0539414	0.826168	0.999957	-0.513942	0.240522	0.999923	0.0130305	0.972922	0.999979	0.269817	0.56906
12	Intergen_0007@+	Intergen_0007	CP001363	9943	10091	+	149	4	XXX	Intergen		0.198735	0.706849	0.999992	-0.011997	0.980315	0.999968	0.14571	0.773769	0.999941	0.43087	0.264803	0.999963	-0.578644	0.405565	0.999986	0.473247	0.451138	0.999997	0.179096	0.729741	0.999984	0.0778393	0.847501	0.999945	0.259143	0.611543	0.999991	0.386171	0.303155	0.999957	-0.134374	0.83539	0.999923	-0.420371	0.544673	0.999979	0.110669	0.856374
4043	STM14_0010	STM14_0010	CP001363	10092	10805	-	713	15	htgA	hypothetical protein; similar to Escherichia coli putative oxidoreductase (AAC73122.1); regulator for sigma H promoters/sigma 32 promoters permitting growth at high temperature		0.257645	0.445345	0.999992	0.3767	0.179286	0.999968	0.0245041	0.929361	0.999941	0.0854461	0.676019	0.999963	0.302165	0.416487	0.999986	0.222295	0.539393	0.999997	0.324323	0.300495	0.999984	0.315955	0.198692	0.999945	-0.0103917	0.970812	0.999991	-0.0988844	0.638787	0.999957	0.0283991	0.940644	0.999923	0.192073	0.582503	0.999979	0.0610097	0.872586
4044	STM14_0010@Antisense	STM14_0010	CP001363	10092	10805	-	713	11	htgA	hypothetical protein; similar to Escherichia coli putative oxidoreductase (AAC73122.1); regulator for sigma H promoters/sigma 32 promoters permitting growth at high temperature		0.0337621	0.926762	0.999992	0.0354271	0.906404	0.999968	0.182226	0.53425	0.999941	0.106211	0.630162	0.999963	0.218812	0.593051	0.999986	0.0484268	0.897336	0.999997	0.0447383	0.895065	0.999984	-0.0157155	0.950222	0.999945	0.131716	0.666995	0.999991	0.138903	0.515463	0.999957	0.0450456	0.913846	0.999923	0.0208963	0.952168	0.999979	0.40478	0.330104
4045	STM14_0011	STM14_0011	CP001363	10841	11245	-	404	6	yaaI	hypothetical protein		0.351666	0.424962	0.999992	0.428698	0.27737	0.999968	0.0827605	0.854599	0.999941	-0.022533	0.945447	0.999963	0.473419	0.402409	0.999986	0.188336	0.728062	0.999997	-0.199776	0.673727	0.999984	0.0863188	0.816226	0.999945	0.0933239	0.847512	0.999991	0.101875	0.754818	0.999957	0.379057	0.494696	0.999923	0.206927	0.688622	0.999979	-0.719116	0.201829
4046	STM14_0011@Antisense	STM14_0011	CP001363	10841	11245	-	404	11	yaaI	hypothetical protein		0.348895	0.355094	0.999992	0.39228	0.204591	0.999968	0.203878	0.529714	0.999941	0.148024	0.586001	0.999963	0.15755	0.712514	0.999986	0.159979	0.678797	0.999997	0.174199	0.64136	0.999984	0.223942	0.413725	0.999945	0.161364	0.603722	0.999991	0.151389	0.516999	0.999957	0.0424246	0.920623	0.999923	0.20361	0.581788	0.999979	-0.190507	0.652223
4047	STM14_0012	STM14_0012	CP001363	11257	11424	+	167	5	XXX	hypothetical protein		0.0221409	0.954438	0.999992	0.266466	0.411207	0.999968	0.156379	0.634627	0.999941	0.124621	0.653591	0.999963	-0.0617072	0.897103	0.999986	-0.117291	0.781884	0.999997	0.393609	0.277648	0.999984	0.251908	0.401894	0.999945	0.257369	0.432718	0.999991	0.28555	0.257903	0.999957	0.339877	0.428019	0.999923	0.0430574	0.909535	0.999979	-0.13398	0.795215
4048	STM14_0012@Antisense	STM14_0012	CP001363	11257	11424	+	167	4	XXX	hypothetical protein		0.0610194	0.869792	0.999992	0.0454607	0.884302	0.999968	0.175838	0.607007	0.999941	0.17004	0.5419	0.999963	0.114121	0.833883	0.999986	-0.0789037	0.861992	0.999997	-0.292837	0.447127	0.999984	-0.13098	0.650473	0.999945	-0.332201	0.394793	0.999991	-0.305306	0.296938	0.999957	0.197835	0.710801	0.999923	-0.230186	0.603766	0.999979	-0.110142	0.80735
13	Intergen_0010@-	Intergen_0010	CP001363	11425	11592	+	168	3	XXX	Intergen		0.140764	0.851803	0.999992	0.220475	0.747219	0.999968	-0.537571	0.450134	0.999941	-0.454581	0.369786	0.999963	-0.624721	0.373305	0.999986	0.300296	0.699333	0.999997	-0.198354	0.804895	0.999984	0.243422	0.689266	0.999945	0.0514947	0.935129	0.999991	-0.035488	0.936378	0.999957	-0.596665	0.389477	0.999923	0.452251	0.553977	0.999979	-0.0866873	0.926117
14	Intergen_0010@+	Intergen_0010	CP001363	11425	11592	+	168	6	XXX	Intergen		-0.40716	0.426196	0.999992	-0.160179	0.701214	0.999968	-0.336102	0.452583	0.999941	-0.434773	0.199855	0.999963	0.0874063	0.880805	0.999986	-0.252413	0.603283	0.999997	0.0288847	0.9495	0.999984	0.0462032	0.895211	0.999945	-0.0528688	0.90493	0.999991	-0.193892	0.541349	0.999957	0.275622	0.619013	0.999923	0.230523	0.602939	0.999979	0.183622	0.780166
15	Intergen_0011@-	Intergen_0011	CP001363	13510	13594	+	85	3	XXX	Intergen		0.172136	0.702226	0.999992	0.131872	0.736648	0.999968	0.277304	0.496766	0.999941	0.37336	0.241509	0.999963	-0.577053	0.263859	0.999986	0.0860592	0.848354	0.999997	0.456929	0.275193	0.999984	0.48546	0.128667	0.999945	-0.000822727	0.998538	0.999991	0.15807	0.626666	0.999957	-0.188305	0.676371	0.999923	0.266501	0.521262	0.999979	0.25315	0.598831
16	Intergen_0011@+	Intergen_0011	CP001363	13510	13594	+	85	1	XXX	Intergen		-1.04624	0.661026	0.999992	-0.674444	0.779965	NA	-1.80976	0.407408	0.999941	-2.07721	0.200728	0.999963	-3.69517	0.228044	NA	-0.171824	0.971821	NA	0.21296	0.911125	0.999984	0.14555	0.934765	0.999945	-1.7985	0.421561	0.999991	-2.5857	0.123408	0.999957	0.251611	0.900909	0.999923	2.83358	0.223768	0.999979	1.74606	0.487668
4049	STM14_0014	STM14_0014	CP001363	13595	14734	+	1139	2	dnaJ	chaperone protein DnaJ; chaperone Hsp40; co-chaperone with DnaK; Participates actively in the response to hyperosmotic and heat shock by preventing the aggregation of stress-denatured proteins and by disaggregating proteins, also in an autonomous, dnaK-independent fashion		-3.2089	0.240664	0.999992	-2.06619	0.446309	NA	1.19392	0.48738	0.999941	1.13471	0.478369	0.999963	-2.92148	0.539255	NA	1.46451	0.589457	NA	-0.923592	0.678467	0.999984	-0.229885	0.895592	0.999945	-0.214967	0.929894	0.999991	0.263302	0.886822	0.999957	0.200418	0.940023	0.999923	2.1973	0.324777	0.999979	3.68439	0.210642
4050	STM14_0014@Antisense	STM14_0014	CP001363	13595	14734	+	1139	11	dnaJ	chaperone protein DnaJ; chaperone Hsp40; co-chaperone with DnaK; Participates actively in the response to hyperosmotic and heat shock by preventing the aggregation of stress-denatured proteins and by disaggregating proteins, also in an autonomous, dnaK-independent fashion		0.177127	0.668238	0.999992	0.241316	0.481585	0.999968	0.0721297	0.85502	0.999941	-0.019921	0.946085	0.999963	-0.20875	0.691939	0.999986	-0.481787	0.310884	0.999997	-0.268429	0.534494	0.999984	-0.0806958	0.803245	0.999945	0.183071	0.643731	0.999991	0.0801398	0.774914	0.999957	-0.097757	0.853627	0.999923	-0.0158615	0.970372	0.999979	-0.209771	0.677727
17	Intergen_0012@-	Intergen_0012	CP001363	14735	14844	+	110	18	XXX	Intergen		0.226019	0.377507	0.999992	0.159028	0.487417	0.999968	0.0144535	0.951491	0.999941	0.135922	0.460434	0.999963	0.230642	0.478623	0.999986	-0.103448	0.736116	0.999997	0.142473	0.580722	0.999984	0.144056	0.466439	0.999945	-0.0113868	0.963076	0.999991	0.0897796	0.620658	0.999957	-0.0487994	0.887137	0.999923	-0.322368	0.28105	0.999979	-0.35079	0.281044
18	Intergen_0012@+	Intergen_0012	CP001363	14735	14844	+	110	1	XXX	Intergen		0.591932	0.631702	0.999992	0.312885	0.791341	0.999968	-0.447366	0.779635	0.999941	-0.738099	0.590952	0.999963	-0.512782	0.745517	0.999986	1.04818	0.530475	NA	-0.311954	0.821097	0.999984	-0.336366	0.76078	0.999945	-0.683244	0.690189	0.999991	-0.152753	0.896238	0.999957	-0.75544	0.648895	0.999923	1.40117	0.339262	0.999979	-0.220382	0.887042
4051	STM14_0015	STM14_0015	CP001363	14845	14958	+	113	1	XXX	hypothetical protein		0.385083	0.808538	0.999992	0.419582	0.793036	NA	-1.50462	0.507008	0.999941	-1.57089	0.375582	0.999963	-2.66182	0.587709	NA	-2.05302	0.673539	NA	-1.71361	0.39503	0.999984	-1.62046	0.373218	0.999945	0.720473	0.669266	0.999991	0.368989	0.774551	0.999957	1.03104	0.703991	0.999923	-2.05794	0.675353	0.999979	-2.43427	0.300506
19	Intergen_0013@+	Intergen_0013	CP001363	14959	15013	+	55	2	XXX	Intergen		-0.182987	0.780083	0.999992	0.0713225	0.891681	0.999968	-0.0401049	0.946634	0.999941	0.0761259	0.873446	0.999963	-0.97109	0.203931	0.999986	-0.00985731	0.990665	0.999997	-0.287476	0.648011	0.999984	-0.326898	0.507783	0.999945	-0.074083	0.904771	0.999991	0.156478	0.730086	0.999957	-0.367682	0.60156	0.999923	0.557113	0.452856	0.999979	-0.195271	0.818707
4052	STM14_0016	STM14_0016	CP001363	15014	15961	+	947	50	XXX	putative transcriptional regulator; similar to Escherichia coli putative transcriptional regulator LysR-type (AAC73704.1); LysR family		-0.246873	0.415006	0.999992	-0.154058	0.352292	0.999968	-0.0899358	0.578338	0.999941	-0.0453787	0.721319	0.999963	-0.0120384	0.957888	0.999986	-0.0490949	0.810978	0.999997	-0.0622573	0.704149	0.999984	-0.0244875	0.846436	0.999945	0.00277993	0.986226	0.999991	0.0793662	0.509584	0.999957	0.0557509	0.795455	0.999923	-0.139431	0.512304	0.999979	0.10956	0.647899
4053	STM14_0016@Antisense	STM14_0016	CP001363	15014	15961	+	947	91	XXX	putative transcriptional regulator; similar to Escherichia coli putative transcriptional regulator LysR-type (AAC73704.1); LysR family		0.0925875	0.450111	0.999992	0.10409	0.2835	0.999968	-0.0597573	0.565388	0.999941	-0.0128743	0.866925	0.999963	0.0525459	0.755426	0.999986	-0.0367396	0.784515	0.999997	0.0145791	0.898894	0.999984	-0.0159482	0.853784	0.999945	-0.0183278	0.867681	0.999991	0.0132651	0.86985	0.999957	-0.125697	0.440305	0.999923	0.0748872	0.574921	0.999979	0.0220834	0.876177
20	Intergen_0014@-	Intergen_0014	CP001363	15962	16087	+	126	4	XXX	Intergen		0.688521	0.309747	0.999992	1.27064	0.0258411	0.999968	-0.241654	0.704113	0.999941	-0.244524	0.627568	0.999963	0.0753056	0.928648	0.999986	0.918533	0.642608	0.999997	0.358051	0.612617	0.999984	0.624616	0.260126	0.999945	-0.400232	0.542598	0.999991	-0.318719	0.503157	0.999957	-0.00586925	0.994492	0.999923	0.338096	0.865577	0.999979	-0.601275	0.457765
21	Intergen_0014@+	Intergen_0014	CP001363	15962	16087	+	126	2	XXX	Intergen		-1.02372	0.522353	0.999992	-1.18251	0.423172	NA	0.523673	0.673381	0.999941	0.533896	0.652215	0.999963	0.16607	0.943536	NA	0.734617	0.699323	NA	-1.65084	0.371816	0.999984	-0.954556	0.466639	0.999945	-0.382355	0.795607	0.999991	0.017973	0.987825	0.999957	0.970997	0.62422	0.999923	-0.40569	0.860425	0.999979	-0.903127	0.73706
4054	STM14_0017	STM14_0017	CP001363	16088	16432	+	344	10	XXX	putative bacteriophage protein		-0.447586	0.243875	0.999992	-0.0650611	0.842143	0.999968	-0.163514	0.645975	0.999941	-0.280304	0.288306	0.999963	-0.420394	0.362487	0.999986	0.194797	0.669092	0.999997	-0.584511	0.132715	0.999984	-0.415286	0.143835	0.999945	-0.196112	0.591022	0.999991	-0.20913	0.408492	0.999957	-0.370955	0.409003	0.999923	0.260755	0.5492	0.999979	0.035024	0.944366
4055	STM14_0017@Antisense	STM14_0017	CP001363	16088	16432	+	344	13	XXX	putative bacteriophage protein		0.0187785	0.961206	0.999992	0.039159	0.90113	0.999968	-0.176895	0.582931	0.999941	-0.339611	0.206465	0.999963	0.128842	0.753041	0.999986	-0.0890777	0.818012	0.999997	0.0953691	0.798188	0.999984	-0.0175435	0.950809	0.999945	-0.137397	0.67482	0.999991	-0.13733	0.555126	0.999957	-0.130269	0.762934	0.999923	-0.169752	0.653455	0.999979	0.30245	0.481015
22	Intergen_0015@-	Intergen_0015	CP001363	16433	16492	+	60	2	XXX	Intergen		0.492668	0.426995	0.999992	0.595242	0.239945	0.999968	0.272455	0.635982	0.999941	0.216584	0.59664	0.999963	-0.106006	0.891962	0.999986	0.382263	0.594739	0.999997	0.285846	0.652313	0.999984	0.199947	0.680543	0.999945	0.593914	0.256544	0.999991	0.163233	0.689391	0.999957	0.06473	0.930815	0.999923	0.588235	0.375524	0.999979	-0.344133	0.626188
23	Intergen_0015@+	Intergen_0015	CP001363	16433	16492	+	60	12	XXX	Intergen		-0.0278705	0.935785	0.999992	0.221439	0.46101	0.999968	0.0374472	0.909044	0.999941	0.122778	0.611068	0.999963	-0.0679237	0.880021	0.999986	0.130081	0.777814	0.999997	-0.232084	0.516196	0.999984	-0.133237	0.636766	0.999945	0.414001	0.188486	0.999991	0.242604	0.289935	0.999957	-0.0771516	0.86381	0.999923	0.379705	0.37995	0.999979	-0.240321	0.580317
4056	STM14_0018	STM14_0018	CP001363	16493	17026	-	533	32	XXX	hypothetical protein		-0.0345287	0.847491	0.999992	-0.0891961	0.54707	0.999968	0.0341731	0.836237	0.999941	-0.0352597	0.773741	0.999963	-0.191292	0.395166	0.999986	0.0535118	0.79695	0.999997	-0.0625848	0.71488	0.999984	-0.0873611	0.498863	0.999945	0.08077	0.634075	0.999991	-0.0571172	0.650342	0.999957	-0.281925	0.201124	0.999923	-0.071094	0.733015	0.999979	0.0978952	0.638932
4057	STM14_0018@Antisense	STM14_0018	CP001363	16493	17026	-	533	20	XXX	hypothetical protein		-0.000479714	0.998564	0.999992	-0.0835724	0.715207	0.999968	-0.0281453	0.918552	0.999941	-0.130012	0.536093	0.999963	0.0331577	0.923342	0.999986	0.0108309	0.972752	0.999997	-0.206434	0.454931	0.999984	-0.186046	0.363968	0.999945	-0.097373	0.733858	0.999991	-0.243997	0.242013	0.999957	0.0975274	0.770373	0.999923	-0.0797673	0.789168	0.999979	0.157657	0.635532
24	Intergen_0016@+	Intergen_0016	CP001363	17027	17042	+	16	1	XXX	Intergen		-0.569952	0.608577	0.999992	-0.65589	0.540835	0.999968	1.00709	0.378303	0.999941	0.725104	0.368853	0.999963	-0.705045	0.64509	0.999986	-0.976511	0.611859	NA	-0.34005	0.739424	0.999984	-0.535853	0.564295	0.999945	0.829339	0.499991	0.999991	0.520526	0.525668	0.999957	0.300723	0.821681	0.999923	-0.504855	0.753748	0.999979	-1.00794	0.540844
4058	STM14_0019	STM14_0019	CP001363	17043	17486	-	443	25	marT [J]_1	hypothetical protein; similar to Escherichia coli putative sensory transducer (AAC75886.1)		-0.0766892	0.690761	0.999992	-0.109903	0.503941	0.999968	-0.101151	0.577534	0.999941	0.0120995	0.928958	0.999963	0.0166153	0.94366	0.999986	-0.0781223	0.72473	0.999997	-0.0689039	0.708952	0.999984	-0.066065	0.636702	0.999945	0.0361914	0.842879	0.999991	0.0714674	0.579029	0.999957	-0.177774	0.447639	0.999923	-0.0830245	0.702465	0.999979	0.0287496	0.903728
4059	STM14_0019@Antisense	STM14_0019	CP001363	17043	17486	-	443	11	marT [J]_1	hypothetical protein; similar to Escherichia coli putative sensory transducer (AAC75886.1)		-0.0501944	0.891535	0.999992	-0.134775	0.676513	0.999968	0.0378971	0.914734	0.999941	-0.117954	0.655478	0.999963	-0.132163	0.761061	0.999986	-0.484177	0.295802	0.999997	-0.0282838	0.934873	0.999984	-0.107255	0.699442	0.999945	0.205358	0.560253	0.999991	0.111444	0.649611	0.999957	0.00675504	0.987069	0.999923	-0.299729	0.436209	0.999979	-0.175682	0.698475
25	Intergen_0017@+	Intergen_0017	CP001363	17487	17612	+	126	4	XXX	Intergen		-0.126061	0.862933	0.999992	0.0344009	0.95513	0.999968	0.515021	0.35977	0.999941	0.355869	0.42807	0.999963	-0.562778	0.399241	0.999986	0.353463	0.651129	0.999997	0.142183	0.835115	0.999984	0.225617	0.666293	0.999945	0.261556	0.663223	0.999991	0.284962	0.506664	0.999957	-0.10729	0.864761	0.999923	0.371594	0.621561	0.999979	0.601955	0.463873
4060	STM14_0020	STM14_0020	CP001363	17613	17741	-	128	6	XXX	hypothetical protein		-0.859131	0.451087	0.999992	-1.01297	0.271476	0.999968	-0.847099	0.372466	0.999941	-0.58375	0.45325	0.999963	-0.116482	0.933413	0.999986	0.324906	0.771882	0.999997	-0.424514	0.683226	0.999984	-0.980493	0.252695	0.999945	0.0549794	0.948696	0.999991	0.345718	0.590065	0.999957	0.0682497	0.95889	0.999923	0.799758	0.425997	0.999979	-0.174453	0.917164
4061	STM14_0021	STM14_0021	CP001363	17665	17787	+	122	39	XXX	hypothetical protein		0.0503014	0.769804	0.999992	0.16974	0.241193	0.999968	-0.045638	0.779096	0.999941	-0.00958945	0.936011	0.999963	0.0818911	0.718725	0.999986	0.13695	0.500681	0.999997	-0.0313214	0.859149	0.999984	0.0235054	0.860744	0.999945	0.162656	0.316924	0.999991	0.153949	0.183488	0.999957	-0.00918249	0.966881	0.999923	0.108513	0.588051	0.999979	-0.0884816	0.668204
26	Intergen_0018@-	Intergen_0018	CP001363	17788	17866	+	79	2	XXX	Intergen		-2.14499	0.356315	0.999992	-1.52722	0.501374	NA	-1.94724	0.661718	0.999941	-1.39897	0.464368	0.999963	-2.13224	0.462143	NA	1.23312	0.768882	NA	-1.35772	0.514368	0.999984	-1.30076	0.490097	0.999945	0.779108	0.758435	0.999991	-0.759437	0.665605	0.999957	0.0147961	0.99481	0.999923	1.79546	0.58786	0.999979	1.87529	0.528073
27	Intergen_0018@+	Intergen_0018	CP001363	17788	17866	+	79	6	XXX	Intergen		0.398743	0.447404	0.999992	0.350804	0.472297	0.999968	0.235835	0.593532	0.999941	0.230329	0.475903	0.999963	0.0638531	0.899734	0.999986	-0.280296	0.613196	0.999997	0.054694	0.918217	0.999984	-0.0708519	0.876178	0.999945	-0.0790731	0.873893	0.999991	-0.152618	0.658558	0.999957	-0.415644	0.443288	0.999923	-0.258905	0.649837	0.999979	-0.234522	0.70154
4062	STM14_0022	STM14_0022	CP001363	17867	19966	+	2099	49	XXX	putative exochitinase		-0.0150833	0.923585	0.999992	0.0233901	0.853595	0.999968	0.0854716	0.534003	0.999941	0.0434129	0.682049	0.999963	-0.0198767	0.922012	0.999986	0.105832	0.557932	0.999997	-0.111985	0.460978	0.999984	-0.0285437	0.804776	0.999945	0.0594813	0.673184	0.999991	0.0466045	0.653275	0.999957	-0.106637	0.591175	0.999923	-0.0839902	0.637322	0.999979	0.134135	0.451658
4063	STM14_0022@Antisense	STM14_0022	CP001363	17867	19966	+	2099	23	XXX	putative exochitinase		-0.12457	0.589922	0.999992	-0.112106	0.589825	0.999968	-0.0210492	0.917973	0.999941	0.0368496	0.806712	0.999963	-0.0789534	0.769649	0.999986	0.107095	0.675111	0.999997	0.0834552	0.695984	0.999984	0.0753474	0.665964	0.999945	-0.100514	0.633983	0.999991	-0.13521	0.377723	0.999957	-0.085123	0.747459	0.999923	0.0551166	0.82513	0.999979	0.178484	0.521528
28	Intergen_0019@-	Intergen_0019	CP001363	19967	20057	+	91	3	XXX	Intergen		-0.126473	0.816825	0.999992	-0.0470167	0.924242	0.999968	0.035482	0.951505	0.999941	-0.213734	0.625084	0.999963	-0.077858	0.910206	0.999986	-0.438026	0.542331	0.999997	-1.16229	0.0724236	0.999984	-0.699732	0.155991	0.999945	-0.31857	0.615526	0.999991	-0.195073	0.646427	0.999957	0.0460291	0.945377	0.999923	-0.452737	0.508332	0.999979	-0.24465	0.730692
29	Intergen_0019@+	Intergen_0019	CP001363	19967	20057	+	91	2	XXX	Intergen		-0.558859	0.298517	0.999992	-0.366592	0.391716	0.999968	0.361157	0.451959	0.999941	0.376473	0.274624	0.999963	-0.510167	0.331457	0.999986	-0.165981	0.754626	0.999997	-0.621309	0.225024	0.999984	-0.524566	0.167552	0.999945	0.181176	0.721276	0.999991	0.129862	0.708213	0.999957	-0.52643	0.312521	0.999923	-0.20556	0.691785	0.999979	0.517997	0.429723
4064	STM14_0023	STM14_0023	CP001363	20058	23054	+	2996	50	XXX	putative hydroxymethyltransferase		-0.100252	0.507545	0.999992	-0.0135417	0.912435	0.999968	0.0345731	0.7925	0.999941	0.0306111	0.750675	0.999963	-0.0236814	0.905699	0.999986	-0.0170731	0.92469	0.999997	-0.145643	0.305949	0.999984	-0.111972	0.307105	0.999945	0.0798162	0.555626	0.999991	0.0341179	0.733519	0.999957	-0.0301723	0.875833	0.999923	0.0960633	0.574078	0.999979	0.00876395	0.959882
4065	STM14_0023@Antisense	STM14_0023	CP001363	20058	23054	+	2996	54	XXX	putative hydroxymethyltransferase		-0.195952	0.22017	0.999992	-0.148124	0.24455	0.999968	0.0452504	0.742853	0.999941	0.0770444	0.455305	0.999963	0.0484124	0.809415	0.999986	0.122385	0.493549	0.999997	-0.13789	0.353672	0.999984	-0.0997758	0.366626	0.999945	-0.053226	0.717414	0.999991	-0.0149834	0.888726	0.999957	-0.0449249	0.818736	0.999923	-0.0509107	0.782779	0.999979	0.066784	0.723013
30	Intergen_0020@+	Intergen_0020	CP001363	23055	23090	+	36	1	XXX	Intergen		-0.466188	0.493013	0.999992	-0.587005	0.317303	0.999968	-0.384606	0.535082	0.999941	-0.470274	0.326193	0.999963	0.497304	0.577786	0.999986	0.538022	0.453372	0.999997	-0.41374	0.516152	0.999984	-0.395993	0.408007	0.999945	-0.0817895	0.891635	0.999991	-0.208894	0.633078	0.999957	0.312575	0.745086	0.999923	0.262895	0.731963	0.999979	0.141911	0.870438
4066	STM14_0024	STM14_0024	CP001363	23091	23240	+	149	1	XXX	hypothetical protein		0.860169	0.81261	0.999992	0.754099	0.842662	NA	-0.204712	0.959902	0.999941	-0.00920309	0.9979	0.999963	2.33974	0.528008	NA	-1.92648	0.477889	NA	1.14833	0.715771	0.999984	0.606642	0.824514	0.999945	-1.05127	0.831418	0.999991	-0.923599	0.81969	0.999957	1.17687	0.810881	0.999923	-0.804057	0.72001	0.999979	-1.3851	0.778717
4067	STM14_0024@Antisense	STM14_0024	CP001363	23091	23240	+	149	9	XXX	hypothetical protein		0.0778944	0.801374	0.999992	0.231103	0.380907	0.999968	0.100885	0.703819	0.999941	0.226744	0.285449	0.999963	0.072375	0.84077	0.999986	0.315059	0.372854	0.999997	-0.0821858	0.791967	0.999984	0.014088	0.953378	0.999945	-0.0253903	0.928982	0.999991	0.198402	0.352243	0.999957	-0.26552	0.481385	0.999923	0.134877	0.700863	0.999979	-0.0714784	0.846209
31	Intergen_0021@-	Intergen_0021	CP001363	23241	23334	+	94	8	XXX	Intergen		-0.124843	0.819073	0.999992	-0.273608	0.605622	0.999968	-0.0152631	0.97587	0.999941	0.0684735	0.862829	0.999963	0.0703564	0.913867	0.999986	0.173134	0.790919	0.999997	-0.0827604	0.876811	0.999984	0.129309	0.752376	0.999945	0.112826	0.822532	0.999991	0.36653	0.311486	0.999957	-0.28975	0.668571	0.999923	0.142905	0.826445	0.999979	-0.560091	0.446594
32	Intergen_0021@+	Intergen_0021	CP001363	23241	23334	+	94	16	XXX	Intergen		0.130497	0.655781	0.999992	0.307717	0.22499	0.999968	-0.159945	0.5489	0.999941	-0.164394	0.3993	0.999963	-0.0561551	0.867369	0.999986	-0.0548596	0.858336	0.999997	0.0821996	0.783404	0.999984	0.134618	0.570586	0.999945	-0.251681	0.355463	0.999991	-0.13491	0.481726	0.999957	-0.179636	0.595817	0.999923	-0.178174	0.556895	0.999979	0.0281309	0.934156
4068	STM14_0025	STM14_0025	CP001363	23335	24039	+	704	42	XXX	putative cytoplasmic protein		0.0437519	0.790557	0.999992	0.0692718	0.605965	0.999968	0.0359665	0.815806	0.999941	0.100044	0.386268	0.999963	0.108335	0.634892	0.999986	0.130647	0.504624	0.999997	-0.105172	0.516651	0.999984	-0.0926824	0.450124	0.999945	-0.127399	0.439162	0.999991	-0.116744	0.317267	0.999957	0.17504	0.426094	0.999923	-0.0180071	0.922924	0.999979	-0.0782631	0.68914
4069	STM14_0025@Antisense	STM14_0025	CP001363	23335	24039	+	704	26	XXX	putative cytoplasmic protein		-0.122704	0.578743	0.999992	-0.0529563	0.77414	0.999968	0.0106788	0.956049	0.999941	-0.00604699	0.966637	0.999963	0.192054	0.497904	0.999986	-0.0137216	0.954912	0.999997	-0.132332	0.535168	0.999984	-0.0363087	0.821122	0.999945	-0.336991	0.114344	0.999991	-0.261347	0.0830389	0.999957	0.0983297	0.725012	0.999923	-0.0854398	0.721566	0.999979	0.0509285	0.848805
33	Intergen_0022@+	Intergen_0022	CP001363	24040	24093	+	54	1	XXX	Intergen		0.297746	0.87086	0.999992	0.377992	0.843004	NA	-0.998193	0.484622	0.999941	-0.91248	0.408273	0.999963	-0.959842	0.60534	0.999986	-1.97871	0.510619	NA	0.577633	0.739394	0.999984	0.46454	0.777682	0.999945	-0.406875	0.759164	0.999991	0.0438612	0.961059	0.999957	-1.51539	0.442893	0.999923	-2.1631	0.465011	0.999979	-3.21618	0.269744
4070	STM14_0026	STM14_0026	CP001363	24094	24198	-	104	2	XXX	hypothetical protein		-0.0705627	0.935741	0.999992	0.0755676	0.91669	0.999968	0.565394	0.57906	0.999941	0.298663	0.668883	0.999963	0.432604	0.701103	0.999986	0.0182323	0.985289	0.999997	-0.0797072	0.928733	0.999984	0.156485	0.809037	0.999945	0.46466	0.662235	0.999991	-0.355828	0.647865	0.999957	0.21404	0.854057	0.999923	-0.322182	0.748905	0.999979	-0.573532	0.621722
4071	STM14_0026@Antisense	STM14_0026	CP001363	24094	24198	-	104	1	XXX	hypothetical protein		-1.46102	0.583271	0.999992	-2.14683	0.252867	NA	-0.926434	0.642518	0.999941	-0.493757	0.734044	0.999963	1.34159	0.604832	NA	-0.000326341	0.999879	NA	-0.237614	0.914263	0.999984	-1.47818	0.350876	0.999945	-3.04523	0.262507	0.999991	-1.2056	0.471673	0.999957	0.661503	0.842796	0.999923	-0.405363	0.866409	0.999979	-0.782307	0.87448
34	Intergen_0023@-	Intergen_0023	CP001363	24199	24315	+	117	2	XXX	Intergen		-0.537904	0.575565	0.999992	-0.0445488	0.956816	0.999968	-0.474908	0.587278	0.999941	-0.0065067	0.991776	0.999963	-0.775766	0.43353	0.999986	0.911151	0.419508	0.999997	-0.588947	0.502422	0.999984	0.235759	0.732259	0.999945	-0.254551	0.762901	0.999991	-0.347801	0.590364	0.999957	-0.731862	0.452736	0.999923	1.118	0.293055	0.999979	-0.076404	0.953097
4072	STM14_0027@Antisense	STM14_0027	CP001363	24316	24426	+	110	5	XXX	hypothetical protein		-0.149762	0.675327	0.999992	-0.188314	0.535883	0.999968	0.221634	0.445305	0.999941	0.232141	0.290689	0.999963	0.092143	0.825105	0.999986	0.0512679	0.897241	0.999997	0.190036	0.564629	0.999984	0.169574	0.498299	0.999945	-0.00263095	0.993267	0.999991	0.0585353	0.790687	0.999957	0.187359	0.644433	0.999923	0.10509	0.77833	0.999979	0.126027	0.767448
35	Intergen_0024@+	Intergen_0024	CP001363	24427	24468	+	42	1	XXX	Intergen		-1.26568	0.500738	0.999992	0.423298	0.772824	NA	0.535997	0.821498	0.999941	-0.444487	0.795723	0.999963	0.994129	0.745219	NA	-1.16095	0.753444	NA	-0.624119	0.712446	0.999984	-0.195841	0.890955	0.999945	1.43728	0.443934	0.999991	0.141373	0.920643	0.999957	2.14642	0.321066	0.999923	1.52581	0.421402	0.999979	0.445896	0.869638
4073	STM14_0028	STM14_0028	CP001363	24469	25011	+	542	41	bcfA	fimbrial subunit; fimbrial subunit (gi|4959511)		-0.0257993	0.879987	0.999992	0.0496604	0.729108	0.999968	0.151546	0.331057	0.999941	0.082096	0.479479	0.999963	-0.10365	0.660198	0.999986	0.075793	0.692377	0.999997	0.017489	0.913893	0.999984	0.054692	0.666252	0.999945	0.171771	0.308463	0.999991	0.0705706	0.566193	0.999957	-0.0459566	0.836908	0.999923	0.00115135	0.995214	0.999979	0.0494269	0.811318
4074	STM14_0028@Antisense	STM14_0028	CP001363	24469	25011	+	542	31	bcfA	fimbrial subunit; fimbrial subunit (gi|4959511)		-0.00300031	0.988635	0.999992	-0.0107916	0.949924	0.999968	0.0588526	0.774446	0.999941	-0.0166261	0.913253	0.999963	0.254513	0.353945	0.999986	0.132305	0.576082	0.999997	0.06124	0.762431	0.999984	-0.0552318	0.724476	0.999945	0.113913	0.568002	0.999991	0.00822232	0.95436	0.999957	0.0808963	0.767313	0.999923	-0.00320777	0.989138	0.999979	0.129643	0.597319
4075	STM14_0029	STM14_0029	CP001363	24971	25798	+	827	23	bcfB	fimbrial chaparone; fimbrial chaperone (gi|4959512)		0.0134536	0.955634	0.999992	0.075755	0.70789	0.999968	0.164927	0.461896	0.999941	0.143828	0.382116	0.999963	-0.17268	0.593462	0.999986	-0.086354	0.762921	0.999997	-0.171985	0.4743	0.999984	-0.136896	0.451817	0.999945	0.147682	0.534494	0.999991	0.0371809	0.827963	0.999957	-0.0948274	0.754224	0.999923	0.117902	0.65996	0.999979	0.0780811	0.785485
4076	STM14_0029@Antisense	STM14_0029	CP001363	24971	25798	+	827	21	bcfB	fimbrial chaparone; fimbrial chaperone (gi|4959512)		-0.137371	0.498124	0.999992	-0.0539074	0.749502	0.999968	-0.0417567	0.83569	0.999941	0.0458692	0.760205	0.999963	0.240098	0.356199	0.999986	0.131622	0.588297	0.999997	-0.17151	0.386772	0.999984	-0.114018	0.44766	0.999945	-0.0943152	0.64431	0.999991	0.00770683	0.958229	0.999957	0.0405731	0.876226	0.999923	0.0347572	0.885805	0.999979	0.0394738	0.873192
4077	STM14_0030	STM14_0030	CP001363	25803	28424	+	2621	42	bcfC	fimbrial usher; bovine colonization factor BcfC (gi|4530570)		0.0310347	0.864688	0.999992	0.0718106	0.628221	0.999968	0.172169	0.286903	0.999941	0.079838	0.570093	0.999963	0.0897462	0.706529	0.999986	0.152777	0.46714	0.999997	0.0753161	0.664655	0.999984	0.0134077	0.919229	0.999945	-0.0351446	0.837008	0.999991	-0.03344	0.788557	0.999957	0.0763171	0.741419	0.999923	0.107825	0.602389	0.999979	0.00422997	0.984247
4078	STM14_0030@Antisense	STM14_0030	CP001363	25803	28424	+	2621	38	bcfC	fimbrial usher; bovine colonization factor BcfC (gi|4530570)		0.14512	0.364032	0.999992	0.0780764	0.546279	0.999968	-0.108781	0.457326	0.999941	-0.0436034	0.688794	0.999963	-0.132196	0.539562	0.999986	-0.0383901	0.832129	0.999997	-0.0613191	0.700077	0.999984	-0.0408507	0.730583	0.999945	0.042185	0.775338	0.999991	0.0161995	0.883194	0.999957	-0.0200223	0.920942	0.999923	-0.198691	0.275143	0.999979	-0.154592	0.41557
4079	STM14_0031	STM14_0031	CP001363	28425	29432	+	1007	13	bcfD	fimbrial subunit; fimbrial subunit (gi|4959514)		0.0999269	0.802185	0.999992	0.0650543	0.839128	0.999968	0.00704269	0.983805	0.999941	-0.14089	0.583779	0.999963	-0.0130676	0.976891	0.999986	-0.369201	0.388514	0.999997	0.238776	0.516486	0.999984	0.200732	0.455394	0.999945	-0.0639318	0.860209	0.999991	-0.139963	0.582537	0.999957	-0.0815421	0.856388	0.999923	0.000440685	0.999028	0.999979	0.0336898	0.941641
4080	STM14_0031@Antisense	STM14_0031	CP001363	28425	29432	+	1007	20	bcfD	fimbrial subunit; fimbrial subunit (gi|4959514)		-0.00183181	0.993882	0.999992	-0.126458	0.534574	0.999968	-0.00125284	0.995337	0.999941	-0.00853321	0.957467	0.999963	-0.0338416	0.913974	0.999986	0.108834	0.691579	0.999997	-0.0540343	0.819992	0.999984	-0.108032	0.543534	0.999945	0.0162337	0.940364	0.999991	-0.111781	0.477597	0.999957	0.113448	0.690752	0.999923	0.0671044	0.804508	0.999979	0.00668727	0.981458
4081	STM14_0032	STM14_0032	CP001363	29433	29978	+	545	3	bcfE	fimbrial subunit; fimbrial subunit (gi|4959515)		0.469892	0.613537	0.999992	0.661067	0.474243	0.999968	0.256428	0.775629	0.999941	0.379942	0.534751	0.999963	0.85488	0.50454	0.999986	0.16884	0.93473	0.999997	0.19951	0.838396	0.999984	0.573301	0.486729	0.999945	0.710627	0.40353	0.999991	0.0349664	0.956823	0.999957	0.296248	0.837195	0.999923	-1.26565	0.737682	0.999979	-0.933878	0.481364
4082	STM14_0032@Antisense	STM14_0032	CP001363	29433	29978	+	545	3	bcfE	fimbrial subunit; fimbrial subunit (gi|4959515)		0.149067	0.806729	0.999992	0.19521	0.76494	0.999968	-0.353415	0.601187	0.999941	-0.346003	0.467678	0.999963	-0.343807	0.653713	0.999986	-0.121527	0.891891	0.999997	-0.170147	0.786125	0.999984	-0.0551958	0.923753	0.999945	0.143405	0.815992	0.999991	0.206048	0.62309	0.999957	-0.135225	0.85107	0.999923	0.547029	0.438834	0.999979	-0.483885	0.536428
4083	STM14_0033	STM14_0033	CP001363	29994	30512	+	518	10	bcfF	fimbrial subunit; fimbrial subunit (gi|4959516)		0.13344	0.588685	0.999992	-0.0355917	0.866708	0.999968	-0.00851864	0.970715	0.999941	-0.0355132	0.83698	0.999963	0.395811	0.242321	0.999986	0.156236	0.61773	0.999997	0.0907162	0.709638	0.999984	-0.0418629	0.821543	0.999945	0.17527	0.447381	0.999991	0.135495	0.410005	0.999957	0.208796	0.527737	0.999923	0.0269042	0.929528	0.999979	-0.582359	0.0803083
4084	STM14_0033@Antisense	STM14_0033	CP001363	29994	30512	+	518	4	bcfF	fimbrial subunit; fimbrial subunit (gi|4959516)		-0.327342	0.509435	0.999992	0.0162859	0.970506	0.999968	-0.0384201	0.939593	0.999941	-0.0748639	0.839183	0.999963	-0.150375	0.814351	0.999986	-0.0373736	0.949598	0.999997	-0.378687	0.450376	0.999984	-0.128015	0.753008	0.999945	0.0641575	0.90251	0.999991	0.02318	0.948819	0.999957	0.000652348	0.99913	0.999923	-0.200354	0.729473	0.999979	-0.159658	0.803776
4085	STM14_0034	STM14_0034	CP001363	30478	31209	+	731	19	bcfG	fimbrial chaparone; fimbrial chaperone (gi|4959517)		0.21864	0.369003	0.999992	0.0604695	0.771927	0.999968	0.0267434	0.89931	0.999941	-0.0453877	0.775496	0.999963	0.0252327	0.933528	0.999986	-0.0790719	0.762781	0.999997	0.0507676	0.829921	0.999984	0.0208075	0.905966	0.999945	-0.307594	0.19964	0.999991	-0.2067	0.217806	0.999957	0.0297249	0.91907	0.999923	-0.239323	0.353254	0.999979	-0.130517	0.650111
4086	STM14_0034@Antisense	STM14_0034	CP001363	30478	31209	+	731	13	bcfG	fimbrial chaparone; fimbrial chaperone (gi|4959517)		-0.0204027	0.941502	0.999992	-0.00566339	0.980208	0.999968	0.0676962	0.78454	0.999941	0.114102	0.528217	0.999963	-0.112054	0.727274	0.999986	0.0620699	0.840037	0.999997	0.112753	0.666172	0.999984	-0.0530419	0.808225	0.999945	0.00013366	0.999589	0.999991	0.0683066	0.705344	0.999957	-0.0873354	0.781964	0.999923	0.121515	0.679333	0.999979	0.0566599	0.865957
36	Intergen_0027@+	Intergen_0027	CP001363	31210	31273	+	64	1	XXX	Intergen		-0.719525	0.568829	0.999992	-0.8156	0.508925	0.999968	-0.213991	0.843711	0.999941	0.538252	0.504964	0.999963	-0.404638	0.771409	0.999986	-0.189051	0.884009	0.999997	-0.456698	0.676136	0.999984	0.132727	0.873813	0.999945	0.491009	0.614745	0.999991	0.780392	0.289861	0.999957	0.285645	0.813086	0.999923	-0.188811	0.875021	0.999979	-1.09535	0.629396
4087	STM14_0035	STM14_0035	CP001363	31274	32119	+	845	9	bcfH	putative thiol-disulfide isomerase		-0.263498	0.517847	0.999992	-0.181485	0.616204	0.999968	0.0844155	0.820252	0.999941	0.125811	0.646488	0.999963	-0.285527	0.552142	0.999986	-0.122089	0.802817	0.999997	0.000214256	0.999568	0.999984	0.0857101	0.784947	0.999945	0.464708	0.197437	0.999991	0.237315	0.398227	0.999957	-0.237634	0.621354	0.999923	-0.0079064	0.98593	0.999979	0.189282	0.701671
4088	STM14_0035@Antisense	STM14_0035	CP001363	31274	32119	+	845	13	bcfH	putative thiol-disulfide isomerase		0.133886	0.680867	0.999992	0.195255	0.482275	0.999968	0.303768	0.266581	0.999941	0.351847	0.0843944	0.999963	0.0513881	0.887769	0.999986	0.412075	0.231338	0.999997	-0.0778794	0.805716	0.999984	0.0317802	0.895737	0.999945	0.220637	0.451139	0.999991	0.220796	0.291803	0.999957	-0.0783122	0.830212	0.999923	0.301225	0.374665	0.999979	-0.175695	0.651809
4089	STM14_0036	STM14_0036	CP001363	32116	32445	+	329	7	XXX	hypothetical protein		-0.149427	0.773627	0.999992	-0.33989	0.427464	0.999968	0.265195	0.544317	0.999941	0.205526	0.551584	0.999963	-0.296315	0.625236	0.999986	-0.636679	0.284541	0.999997	-0.220869	0.679116	0.999984	-0.384499	0.328576	0.999945	0.186334	0.677978	0.999991	0.189977	0.562368	0.999957	-0.0782669	0.894092	0.999923	-0.517068	0.342633	0.999979	0.402967	0.500507
4090	STM14_0036@Antisense	STM14_0036	CP001363	32116	32445	+	329	29	XXX	hypothetical protein		-0.0310258	0.873233	0.999992	-0.0391774	0.82515	0.999968	-0.00400936	0.982569	0.999941	-0.00766887	0.954665	0.999963	0.203417	0.424577	0.999986	0.0317306	0.892533	0.999997	-0.210949	0.275198	0.999984	-0.0250553	0.871742	0.999945	-0.0352661	0.85201	0.999991	-0.135728	0.324135	0.999957	0.209165	0.399405	0.999923	0.0737894	0.745174	0.999979	0.0810683	0.724279
37	Intergen_0028@-	Intergen_0028	CP001363	32446	32544	+	99	35	XXX	Intergen		-0.123322	0.552511	0.999992	-0.0910384	0.594386	0.999968	0.0903949	0.617046	0.999941	0.0899892	0.496861	0.999963	0.0469656	0.856733	0.999986	-0.178193	0.480511	0.999997	-0.214966	0.28146	0.999984	-0.0936842	0.542695	0.999945	0.0250808	0.896829	0.999991	-0.0616409	0.656771	0.999957	-0.00295756	0.990756	0.999923	-0.0834444	0.72237	0.999979	0.0294163	0.909195
38	Intergen_0028@+	Intergen_0028	CP001363	32446	32544	+	99	6	XXX	Intergen		0.428605	0.454193	0.999992	0.406701	0.396776	0.999968	-0.417173	0.407269	0.999941	-0.0938557	0.813647	0.999963	-0.0592021	0.934757	0.999986	-0.301115	0.651177	0.999997	-0.182308	0.77054	0.999984	0.0153525	0.973166	0.999945	0.301194	0.516955	0.999991	0.316574	0.391904	0.999957	0.214629	0.750327	0.999923	-0.225675	0.72081	0.999979	-0.75891	0.275348
4091	STM14_0037	STM14_0037	CP001363	32545	32994	-	449	24	marT [J]_2	putative transcriptional regulator; putative transcriptional regulator MarT (gi|4324612)		-0.0937318	0.714694	0.999992	-0.16411	0.442405	0.999968	-0.0292529	0.90264	0.999941	-0.0286057	0.869181	0.999963	-0.266622	0.381161	0.999986	0.216855	0.511269	0.999997	0.0845369	0.725298	0.999984	0.0527637	0.768076	0.999945	-0.0823096	0.734789	0.999991	-0.0290366	0.865995	0.999957	-0.275333	0.356334	0.999923	0.100989	0.755016	0.999979	0.0329081	0.917058
4094	STM14_0037@Antisense	STM14_0037	CP001363	32545	32994	-	449	11	marT [J]_2	putative transcriptional regulator; putative transcriptional regulator MarT (gi|4324612)		-0.16331	0.638557	0.999992	-0.0986141	0.732037	0.999968	-0.289617	0.346567	0.999941	-0.260617	0.247702	0.999963	-0.309186	0.454906	0.999986	-0.229227	0.591098	0.999997	-0.216265	0.531762	0.999984	0.0298142	0.909711	0.999945	-0.0754565	0.804179	0.999991	-0.1474	0.494171	0.999957	0.0243263	0.948934	0.999923	0.208786	0.559235	0.999979	0.123341	0.769823
39	Intergen_0029@+	Intergen_0029	CP001363	32995	33363	+	369	10	XXX	Intergen		-0.0865208	0.890211	0.999992	-0.241017	0.669215	0.999968	-0.114355	0.814488	0.999941	-0.388771	0.322699	0.999963	-0.156527	0.783726	0.999986	-0.402572	0.486627	0.999997	0.254646	0.650392	0.999984	0.256677	0.546156	0.999945	0.181863	0.702746	0.999991	-0.01373	0.967629	0.999957	0.0796221	0.883592	0.999923	-0.627897	0.292067	0.999979	0.471681	0.482946
4092	STM14_0037.J	STM14_0037.J	CP001363	33043	33183	+	140	1	XXX	hypothetical protein		0.752421	0.663625	0.999992	0.739271	0.676887	NA	-0.394831	0.820231	0.999941	-0.555436	0.705881	0.999963	0.570171	0.70036	0.999986	0.960394	0.787622	NA	0.797977	0.63624	0.999984	0.732084	0.643049	0.999945	-2.14884	0.332122	0.999991	-2.4106	0.166648	0.999957	-0.591769	0.74987	0.999923	1.69459	0.503916	0.999979	-1.46806	0.542329
4093	STM14_0037.J@Antisense	STM14_0037.J	CP001363	33043	33183	+	140	15	XXX	hypothetical protein		0.150395	0.65261	0.999992	0.165393	0.570586	0.999968	-0.299091	0.352986	0.999941	-0.372146	0.124494	0.999963	-0.0952521	0.826494	0.999986	-0.378867	0.341858	0.999997	0.0279576	0.933425	0.999984	0.0627645	0.809356	0.999945	-0.233277	0.476739	0.999991	-0.422691	0.0825677	0.999957	-0.117917	0.790454	0.999923	-0.517215	0.192355	0.999979	-0.106718	0.790254
4095	STM14_0038	STM14_0038	CP001363	33364	34368	+	1004	12	XXX	putative transcriptional regulator; similar to LeuO (gi|6650098); LysR family		0.225706	0.570436	0.999992	-0.0576284	0.864746	0.999968	0.365369	0.332484	0.999941	0.335632	0.227085	0.999963	0.318927	0.498187	0.999986	-0.328821	0.469431	0.999997	-0.467927	0.263863	0.999984	-0.679086	0.0327128	0.999945	0.135473	0.737448	0.999991	0.0777444	0.783359	0.999957	-0.131314	0.796995	0.999923	-0.075434	0.859066	0.999979	-0.198986	0.672826
4096	STM14_0038@Antisense	STM14_0038	CP001363	33364	34368	+	1004	54	XXX	putative transcriptional regulator; similar to LeuO (gi|6650098); LysR family		-0.268548	0.193558	0.999992	-0.219142	0.192082	0.999968	-0.0800513	0.657605	0.999941	-0.163199	0.235216	0.999963	0.0344652	0.887383	0.999986	0.12502	0.567664	0.999997	0.00689837	0.969936	0.999984	-0.0429388	0.754178	0.999945	-0.000695611	0.996979	0.999991	-0.00946281	0.94188	0.999957	-0.0204034	0.932032	0.999923	0.215452	0.313645	0.999979	0.243921	0.331468
4097	STM14_0039	STM14_0039	CP001363	34376	34816	-	440	2	XXX	putative transcriptional regulator; putative transcriptional regulator MarT (gi|4324612)		-1.18916	0.177337	0.999992	-1.03318	0.2031	0.999968	-0.186152	0.795279	0.999941	0.0502014	0.92915	0.999963	-0.218363	0.79317	0.999986	-0.490721	0.657637	0.999997	-0.390308	0.60348	0.999984	-0.26888	0.663451	0.999945	0.302058	0.645813	0.999991	0.237313	0.654418	0.999957	-0.0929826	0.909994	0.999923	-0.44598	0.654596	0.999979	1.09025	0.306729
4098	STM14_0040@Antisense	STM14_0040	CP001363	34828	34974	+	146	1	XXX	hypothetical protein		-0.11931	0.903294	0.999992	0.475126	0.590814	0.999968	-0.558642	0.532645	0.999941	-0.874637	0.209859	0.999963	-0.0283528	0.978031	0.999986	0.13143	0.901087	0.999997	-0.369348	0.706374	0.999984	0.576164	0.460849	0.999945	-0.570896	0.529633	0.999991	-0.928934	0.160821	0.999957	0.0785802	0.939	0.999923	0.964751	0.288766	0.999979	0.736991	0.487424
40	Intergen_0032@-	Intergen_0032	CP001363	34975	35338	+	364	6	XXX	Intergen		0.0674548	0.905721	0.999992	0.0595476	0.905082	0.999968	-0.0232654	0.960729	0.999941	-0.0805623	0.826924	0.999963	0.110351	0.866268	0.999986	0.221237	0.721122	0.999997	-0.35407	0.54762	0.999984	-0.32949	0.473942	0.999945	-0.00682812	0.98872	0.999991	0.0618396	0.856647	0.999957	-0.615726	0.413174	0.999923	0.200414	0.732492	0.999979	-0.12081	0.858325
41	Intergen_0032@+	Intergen_0032	CP001363	34975	35338	+	364	15	XXX	Intergen		-0.155701	0.59403	0.999992	-0.125038	0.611317	0.999968	0.168802	0.513927	0.999941	0.132975	0.485985	0.999963	-0.107595	0.747593	0.999986	-0.20548	0.51953	0.999997	-0.0122156	0.964207	0.999984	-0.0924302	0.673938	0.999945	-0.0896948	0.741459	0.999991	0.0354665	0.85237	0.999957	-0.297611	0.382714	0.999923	-0.244159	0.430658	0.999979	0.102712	0.772044
4099	STM14_0041	STM14_0041	CP001363	35339	37057	+	1718	236	XXX	putative arylsulfatase		0.0129064	0.876628	0.999992	0.00525825	0.934877	0.999968	-0.0650565	0.375842	0.999941	-0.0714598	0.176173	0.999963	-0.033786	0.817313	0.999986	-0.0324791	0.749552	0.999997	0.0282323	0.698692	0.999984	0.0364156	0.50685	0.999945	0.0607719	0.438444	0.999991	-0.00498145	0.93618	0.999957	0.00809799	0.951999	0.999923	0.0635447	0.50672	0.999979	-0.0498406	0.605617
4100	STM14_0041@Antisense	STM14_0041	CP001363	35339	37057	+	1718	197	XXX	putative arylsulfatase		-0.00840406	0.92561	0.999992	-0.0271816	0.695017	0.999968	0.0892926	0.260114	0.999941	0.0911284	0.113327	0.999963	-0.0183154	0.897721	0.999986	0.00667334	0.948243	0.999997	-0.0443534	0.593814	0.999984	-0.0618241	0.31833	0.999945	0.0891178	0.297853	0.999991	0.0756091	0.237391	0.999957	-0.0301712	0.81725	0.999923	0.0242189	0.815497	0.999979	-0.0593269	0.581936
42	Intergen_0033@-	Intergen_0033	CP001363	37058	37102	+	45	3	XXX	Intergen		0.394613	0.614346	0.999992	0.763018	0.313319	0.999968	0.233308	0.694219	0.999941	0.523776	0.269424	0.999963	-0.601564	0.453556	0.999986	-0.0590155	0.944304	0.999997	0.629251	0.44196	0.999984	0.986013	0.364424	0.999945	-0.414745	0.55786	0.999991	0.158914	0.756789	0.999957	-0.438471	0.565876	0.999923	-0.109825	0.891914	0.999979	-0.332919	0.717362
43	Intergen_0033@+	Intergen_0033	CP001363	37058	37102	+	45	4	XXX	Intergen		-0.487588	0.425219	0.999992	-0.449345	0.368186	0.999968	-0.339286	0.473503	0.999941	-0.363954	0.313531	0.999963	-0.469679	0.448021	0.999986	0.0483206	0.935747	0.999997	0.208008	0.703351	0.999984	0.165002	0.684918	0.999945	-0.602945	0.221649	0.999991	-0.508285	0.140492	0.999957	-0.117817	0.841036	0.999923	-0.212582	0.726315	0.999979	0.984332	0.138579
4101	STM14_0042	STM14_0042	CP001363	37103	38674	-	1571	68	XXX	putative 5'-nucleotidase; similar to Escherichia coli UDP-sugar hydrolase (5'-nucleotidase) (AAC73582.1)		-0.0219497	0.877624	0.999992	0.0278465	0.815352	0.999968	0.0389592	0.753107	0.999941	-0.00803607	0.930557	0.999963	-0.0550072	0.780797	0.999986	0.0945961	0.541012	0.999997	0.0447487	0.738022	0.999984	0.0482605	0.658949	0.999945	0.150733	0.232553	0.999991	0.0795791	0.394545	0.999957	-0.106234	0.580165	0.999923	0.0237235	0.877352	0.999979	0.106145	0.51009
4102	STM14_0042@Antisense	STM14_0042	CP001363	37103	38674	-	1571	51	XXX	putative 5'-nucleotidase; similar to Escherichia coli UDP-sugar hydrolase (5'-nucleotidase) (AAC73582.1)		-0.028765	0.875287	0.999992	-0.0326956	0.829058	0.999968	-0.00638943	0.9687	0.999941	-0.0208641	0.862868	0.999963	-0.0977722	0.669368	0.999986	0.105024	0.617291	0.999997	-0.0680225	0.694064	0.999984	-0.0272315	0.834371	0.999945	-0.0933194	0.587805	0.999991	0.00871823	0.943995	0.999957	0.0877938	0.688513	0.999923	0.111016	0.587674	0.999979	0.110198	0.607334
44	Intergen_0034@-	Intergen_0034	CP001363	38675	38772	+	98	3	XXX	Intergen		-0.800043	0.307389	0.999992	-0.224244	0.707841	0.999968	-0.654149	0.312384	0.999941	-0.446692	0.353596	0.999963	0.798738	0.272225	0.999986	-0.0659746	0.92492	0.999997	-0.0073507	0.991099	0.999984	-0.0421485	0.929225	0.999945	-0.793826	0.186744	0.999991	-0.623961	0.153167	0.999957	-0.216813	0.804934	0.999923	-0.359512	0.608924	0.999979	0.127541	0.904933
4103	STM14_0043	STM14_0043	CP001363	38773	39534	-	761	83	XXX	putative outer membrane/exported protein; similar to Escherichia coli putative sugar hydrolase (AAC75461.1)		-0.0414049	0.743213	0.999992	-0.0131197	0.896093	0.999968	-0.0360424	0.752597	0.999941	-0.0394441	0.643752	0.999963	0.0219346	0.905803	0.999986	-0.0267153	0.862169	0.999997	0.0212623	0.856723	0.999984	-0.0122146	0.891833	0.999945	-0.0194733	0.870315	0.999991	-0.0187953	0.828797	0.999957	-0.0152139	0.931949	0.999923	0.113537	0.448974	0.999979	0.00456998	0.975342
4104	STM14_0043@Antisense	STM14_0043	CP001363	38773	39534	-	761	58	XXX	putative outer membrane/exported protein; similar to Escherichia coli putative sugar hydrolase (AAC75461.1)		0.156866	0.34193	0.999992	0.0789998	0.559574	0.999968	0.0603186	0.684114	0.999941	0.0766317	0.491644	0.999963	0.0739943	0.742288	0.999986	-0.0343073	0.855434	0.999997	0.0628235	0.698853	0.999984	-0.024864	0.840167	0.999945	0.130011	0.399846	0.999991	0.133667	0.235854	0.999957	-0.110792	0.613118	0.999923	-0.00914425	0.959896	0.999979	-0.233642	0.25762
45	Intergen_0035@-	Intergen_0035	CP001363	39535	40130	+	596	7	XXX	Intergen		-0.0694332	0.887302	0.999992	-0.363374	0.435126	0.999968	0.747111	0.128862	0.999941	0.793454	0.0412394	0.999963	-0.343882	0.576105	0.999986	-0.106702	0.870771	0.999997	-0.227662	0.648123	0.999984	-0.207402	0.577276	0.999945	0.27916	0.602632	0.999991	0.240375	0.56012	0.999957	-0.430054	0.536946	0.999923	0.144408	0.810822	0.999979	0.0723469	0.902393
46	Intergen_0035@+	Intergen_0035	CP001363	39535	40130	+	596	8	XXX	Intergen		-0.079253	0.836464	0.999992	-0.0789223	0.800324	0.999968	-0.143895	0.6798	0.999941	-0.119915	0.64282	0.999963	0.462053	0.35382	0.999986	-0.0685491	0.884386	0.999997	-0.208991	0.574462	0.999984	-0.233698	0.398749	0.999945	0.163921	0.62695	0.999991	-0.0361364	0.888855	0.999957	0.179187	0.734159	0.999923	-0.590732	0.243598	0.999979	-0.131407	0.799096
4105	STM14_0044	STM14_0044	CP001363	40131	41624	+	1493	52	XXX	putative arylsulfatase; similar to Escherichia coli putative sulfatase (AAC76701.1)		0.124929	0.434816	0.999992	0.129835	0.298024	0.999968	-0.0598025	0.653609	0.999941	0.00153839	0.98722	0.999963	-0.0706861	0.710995	0.999986	0.0504933	0.758426	0.999997	0.090506	0.54657	0.999984	0.078465	0.475261	0.999945	-0.0896012	0.5069	0.999991	-0.069481	0.470013	0.999957	-0.0964944	0.5933	0.999923	0.0973452	0.54568	0.999979	0.0573137	0.740103
4106	STM14_0044@Antisense	STM14_0044	CP001363	40131	41624	+	1493	30	XXX	putative arylsulfatase; similar to Escherichia coli putative sulfatase (AAC76701.1)		-0.0717926	0.762012	0.999992	0.0350252	0.858098	0.999968	-0.241015	0.227375	0.999941	-0.337288	0.0278737	0.999963	0.268362	0.365949	0.999986	0.176447	0.490411	0.999997	0.101176	0.65719	0.999984	-0.0474753	0.797361	0.999945	-0.35233	0.0907366	0.999991	-0.265136	0.0768377	0.999957	0.295713	0.305044	0.999923	0.017641	0.944303	0.999979	0.141049	0.618024
47	Intergen_0036@-	Intergen_0036	CP001363	41625	41722	+	98	6	XXX	Intergen		0.0941439	0.842976	0.999992	0.0400375	0.923692	0.999968	0.422831	0.326324	0.999941	0.150497	0.651637	0.999963	0.276695	0.623786	0.999986	-0.259462	0.646619	0.999997	0.219873	0.630224	0.999984	0.167084	0.647335	0.999945	0.261387	0.547029	0.999991	0.049243	0.874902	0.999957	0.174028	0.757614	0.999923	-0.309634	0.564612	0.999979	0.0535403	0.92405
4107	STM14_0045	STM14_0045	CP001363	41723	42913	+	1190	22	aslB [J]_1	putative arylsulfatase regulator; similar to Escherichia coli putative arylsulfatase regulator (AAC76803.1)		-0.01251	0.952605	0.999992	-0.0216815	0.899702	0.999968	-0.287777	0.143831	0.999941	-0.306285	0.0587239	0.999963	-0.181421	0.48037	0.999986	-0.0402133	0.869865	0.999997	0.0178136	0.929952	0.999984	-0.00201938	0.98931	0.999945	-0.190123	0.341006	0.999991	-0.0728437	0.619196	0.999957	-0.129754	0.601682	0.999923	0.173199	0.452452	0.999979	-0.0133945	0.958731
4108	STM14_0045@Antisense	STM14_0045	CP001363	41723	42913	+	1190	27	aslB [J]_1	putative arylsulfatase regulator; similar to Escherichia coli putative arylsulfatase regulator (AAC76803.1)		-0.0870964	0.659315	0.999992	-0.121694	0.465374	0.999968	-0.221455	0.208187	0.999941	-0.200705	0.123985	0.999963	0.00893506	0.970779	0.999986	0.00350957	0.987217	0.999997	-0.120131	0.511921	0.999984	0.0179985	0.900705	0.999945	-0.0532268	0.77396	0.999991	-0.0697401	0.591381	0.999957	0.137216	0.559015	0.999923	-0.052369	0.807144	0.999979	0.18175	0.43857
4109	STM14_0046	STM14_0046	CP001363	42932	44185	+	1253	56	XXX	putative cytoplasmic protein		-0.00346091	0.981136	0.999992	0.102801	0.407007	0.999968	-0.0540357	0.669715	0.999941	-0.0661571	0.475431	0.999963	0.0118679	0.949604	0.999986	-0.0737818	0.653632	0.999997	-0.0271256	0.845104	0.999984	0.0350432	0.748185	0.999945	-0.0139502	0.916001	0.999991	-0.0330015	0.727807	0.999957	-0.0355101	0.843966	0.999923	-0.02593	0.873922	0.999979	0.151104	0.365673
4112	STM14_0046@Antisense	STM14_0046	CP001363	42932	44185	+	1253	82	XXX	putative cytoplasmic protein		-0.0403988	0.751401	0.999992	-0.0650859	0.529451	0.999968	0.051865	0.640463	0.999941	0.0255898	0.755703	0.999963	-0.0387246	0.829526	0.999986	0.0418101	0.780047	0.999997	-0.0195504	0.869659	0.999984	-0.0532556	0.556983	0.999945	0.0676113	0.561272	0.999991	0.0182726	0.834225	0.999957	-0.0233505	0.888778	0.999923	0.0599744	0.684482	0.999979	0.0112808	0.93906
48	Intergen_0038@-	Intergen_0038	CP001363	44186	44311	+	126	1	XXX	Intergen		-0.238897	0.850514	0.999992	-0.488344	0.591903	0.999968	0.428478	0.643241	0.999941	0.820405	0.199803	0.999963	0.238544	0.889034	0.999986	-0.527668	0.664529	0.999997	0.354032	0.747009	0.999984	-0.108071	0.886467	0.999945	-0.223641	0.834562	0.999991	-0.273625	0.70275	0.999957	-0.58131	0.756801	0.999923	0.0644615	0.950702	0.999979	0.950039	0.457673
49	Intergen_0038@+	Intergen_0038	CP001363	44186	44311	+	126	1	XXX	Intergen		-0.384392	0.768962	0.999992	-0.793209	0.500085	0.999968	-1.13031	0.255509	0.999941	-0.792374	0.325433	0.999963	0.436207	0.767485	0.999986	1.29537	0.473497	NA	-1.81333	0.270886	0.999984	-1.34372	0.225746	0.999945	-1.26361	0.231284	0.999991	-1.19421	0.155751	0.999957	0.857989	0.522042	0.999923	1.66489	0.30109	0.999979	0.62922	0.669742
4110	STM14_0046.J	STM14_0046.J	CP001363	44266	44367	+	101	5	XXX	hypothetical protein		0.0456117	0.921531	0.999992	-0.16697	0.657095	0.999968	0.0145641	0.972138	0.999941	0.0572176	0.852598	0.999963	0.322829	0.549151	0.999986	-0.500072	0.341966	0.999997	0.00255104	0.995637	0.999984	-0.245482	0.471175	0.999945	0.300615	0.457743	0.999991	0.449841	0.110198	0.999957	0.199608	0.715326	0.999923	-0.191311	0.682347	0.999979	0.21114	0.687404
4111	STM14_0046.J@Antisense	STM14_0046.J	CP001363	44266	44367	+	101	5	XXX	hypothetical protein		-0.0824822	0.899691	0.999992	0.0716784	0.895883	0.999968	-0.281034	0.642574	0.999941	-0.563908	0.212253	0.999963	0.019155	0.979655	0.999986	-0.246193	0.728086	0.999997	0.159623	0.796107	0.999984	0.154981	0.747843	0.999945	0.0254338	0.965139	0.999991	-0.232757	0.56728	0.999957	-0.293689	0.705594	0.999923	-0.0735314	0.911283	0.999979	0.399858	0.591259
4113	STM14_0047	STM14_0047	CP001363	44312	46027	+	1715	109	XXX	putative arylsulfatase		-0.169637	0.114226	0.999992	-0.156883	0.0615921	0.999968	0.0066801	0.944806	0.999941	0.0230431	0.747396	0.999963	-0.0406	0.810017	0.999986	-0.0438076	0.722174	0.999997	-0.0150182	0.876523	0.999984	-0.0504097	0.487144	0.999945	-0.0536099	0.604195	0.999991	-0.0352373	0.647295	0.999957	-0.0230786	0.881136	0.999923	0.0160842	0.895206	0.999979	0.0772337	0.553502
4114	STM14_0047@Antisense	STM14_0047	CP001363	44312	46027	+	1715	90	XXX	putative arylsulfatase		0.0957785	0.466503	0.999992	-0.0102909	0.924916	0.999968	0.00596667	0.956561	0.999941	0.0463667	0.569768	0.999963	0.227808	0.239528	0.999986	0.0887299	0.531476	0.999997	0.200284	0.103984	0.999984	0.0821195	0.396111	0.999945	0.0258617	0.822473	0.999991	0.0559418	0.503738	0.999957	0.00792014	0.967296	0.999923	0.0319286	0.821535	0.999979	-0.0286064	0.844143
50	Intergen_0039@-	Intergen_0039	CP001363	46028	46189	+	162	4	XXX	Intergen		0.174455	0.67384	0.999992	0.148386	0.658987	0.999968	0.101748	0.795028	0.999941	0.380644	0.211192	0.999963	0.269877	0.583664	0.999986	0.000534662	0.99907	0.999997	0.416283	0.28888	0.999984	0.204086	0.495575	0.999945	0.253474	0.514278	0.999991	0.516035	0.0696872	0.999957	0.229558	0.63828	0.999923	-0.0215667	0.961256	0.999979	-0.142531	0.77571
4115	STM14_0048	STM14_0048	CP001363	46190	47356	+	1166	1	nhaA	pH-dependent sodium/proton antiporter; exports sodium by using the electrochemical proton gradient to allow protons into the cell; functions in adaptation to high salinity and alkaline pH; activity increases at higher pH; downregulated at acidic pH		0.860169	0.81261	0.999992	0.735777	0.708581	NA	-0.673641	0.722083	0.999941	-0.951164	0.548241	0.999963	-0.889708	0.79065	NA	0.301987	0.933121	NA	1.47618	0.615355	0.999984	0.724909	0.68466	0.999945	-3.24641	0.220112	0.999991	-1.31546	0.437499	0.999957	-1.70808	0.664393	0.999923	-0.218907	0.953142	0.999979	0.416413	0.914604
4116	STM14_0048@Antisense	STM14_0048	CP001363	46190	47356	+	1166	1	nhaA	pH-dependent sodium/proton antiporter; exports sodium by using the electrochemical proton gradient to allow protons into the cell; functions in adaptation to high salinity and alkaline pH; activity increases at higher pH; downregulated at acidic pH		NA	NA	NA	NA	NA	NA	NA	NA	NA	NA	NA	NA	NA	NA	NA	NA	NA	NA	NA	NA	NA	NA	NA	NA	NA	NA	NA	NA	NA	NA	NA	NA	NA	NA	NA	NA	NA	NA
51	Intergen_0040@-	Intergen_0040	CP001363	47357	47417	+	61	5	XXX	Intergen		0.261979	0.680027	0.999992	0.323097	0.564423	0.999968	-0.160939	0.770789	0.999941	-0.0752387	0.85952	0.999963	0.1764	0.814962	0.999986	0.364353	0.644967	0.999997	0.00182471	0.997857	0.999984	0.158392	0.761367	0.999945	-0.248077	0.666673	0.999991	0.223071	0.583031	0.999957	0.192602	0.798543	0.999923	0.64908	0.350173	0.999979	-0.104576	0.884596
52	Intergen_0040@+	Intergen_0040	CP001363	47357	47417	+	61	6	XXX	Intergen		-0.161895	0.802568	0.999992	-0.060434	0.910129	0.999968	-0.193284	0.726851	0.999941	-0.477433	0.271639	0.999963	0.713293	0.348084	0.999986	-0.0483168	0.942004	0.999997	-0.333748	0.613512	0.999984	0.0245229	0.959355	0.999945	-0.252782	0.65715	0.999991	-0.396078	0.32131	0.999957	0.428921	0.603248	0.999923	-0.491546	0.485149	0.999979	0.0324547	0.96836
4117	STM14_0049	STM14_0049	CP001363	47418	48317	+	899	17	nhaR	transcriptional activator NhaR; Na+/H+ antiporter regulatory protein; activates the genes nhaA and osmC		0.133348	0.583449	0.999992	0.125286	0.534595	0.999968	-0.00039619	0.99867	0.999941	-0.0944158	0.597095	0.999963	0.0227631	0.941955	0.999986	-0.0894368	0.755894	0.999997	0.0966559	0.685464	0.999984	0.106784	0.549748	0.999945	-0.203759	0.42288	0.999991	-0.14893	0.401658	0.999957	-0.0196414	0.949247	0.999923	-0.23326	0.408265	0.999979	-0.0249821	0.93073
4118	STM14_0049@Antisense	STM14_0049	CP001363	47418	48317	+	899	23	nhaR	transcriptional activator NhaR; Na+/H+ antiporter regulatory protein; activates the genes nhaA and osmC		-0.121273	0.542367	0.999992	-0.0859912	0.596436	0.999968	-0.102566	0.545718	0.999941	-0.102088	0.421637	0.999963	-0.0470606	0.849459	0.999986	-0.0850198	0.705616	0.999997	-0.0386056	0.831145	0.999984	-0.0129671	0.924521	0.999945	-0.294276	0.114361	0.999991	-0.186148	0.160007	0.999957	-0.0567348	0.816056	0.999923	-0.176339	0.42158	0.999979	0.189576	0.410518
53	Intergen_0041@-	Intergen_0041	CP001363	48318	48371	+	54	1	XXX	Intergen		-0.211791	0.922037	0.999992	-0.0802084	0.971408	NA	-3.00662	0.314304	0.999941	-0.934204	0.649858	0.999963	2.07544	0.425197	NA	0.957419	0.69504	NA	-1.08619	0.654822	0.999984	-0.242307	0.896428	0.999945	-0.458032	0.84401	0.999991	0.82366	0.596115	0.999957	1.65574	0.567754	0.999923	-1.11783	0.770789	0.999979	-2.10558	0.635787
54	Intergen_0041@+	Intergen_0041	CP001363	48318	48371	+	54	1	XXX	Intergen		NA	NA	NA	NA	NA	NA	NA	NA	NA	NA	NA	NA	NA	NA	NA	NA	NA	NA	NA	NA	NA	NA	NA	NA	NA	NA	NA	NA	NA	NA	NA	NA	NA	NA	NA	NA	NA	NA
4119	STM14_0050	STM14_0050	CP001363	48372	50411	-	2039	37	xylQ [J]_1	putative glycosyl hydrolase		0.184685	0.257894	0.999992	0.136308	0.317913	0.999968	-0.0239787	0.871399	0.999941	-0.00472742	0.966548	0.999963	-0.0174682	0.935467	0.999986	-0.0463471	0.819429	0.999997	0.181922	0.240171	0.999984	0.185352	0.111622	0.999945	0.0580694	0.69883	0.999991	0.020496	0.849863	0.999957	-0.358433	0.102385	0.999923	0.0701606	0.707419	0.999979	-0.13448	0.486461
4120	STM14_0050@Antisense	STM14_0050	CP001363	48372	50411	-	2039	35	xylQ [J]_1	putative glycosyl hydrolase		-0.121002	0.4701	0.999992	-0.129995	0.339325	0.999968	0.110414	0.436819	0.999941	0.0556156	0.597547	0.999963	0.0621833	0.770272	0.999986	0.155246	0.415964	0.999997	-0.0922776	0.551824	0.999984	-0.153765	0.194173	0.999945	-0.0185479	0.902367	0.999991	-0.000623358	0.995405	0.999957	0.0772061	0.709391	0.999923	0.0113783	0.952812	0.999979	-0.00603666	0.975825
4121	STM14_0051	STM14_0051	CP001363	50451	51824	-	1373	105	xynT [R]	putative sodium galactoside symporter; similar to Escherichia coli putative permease (AAC76681.1)		-0.00714013	0.950091	0.999992	0.0115458	0.89758	0.999968	0.0159307	0.869077	0.999941	0.0132539	0.850934	0.999963	0.0605249	0.716058	0.999986	0.0175933	0.890282	0.999997	0.038476	0.745614	0.999984	0.0361409	0.676851	0.999945	-0.0401657	0.699626	0.999991	-0.0567471	0.455254	0.999957	0.0536645	0.728059	0.999923	-0.0988844	0.432678	0.999979	0.20063	0.114115
4124	STM14_0051@Antisense	STM14_0051	CP001363	50451	51824	-	1373	87	xynT [R]	putative sodium galactoside symporter; similar to Escherichia coli putative permease (AAC76681.1)		-0.000313279	0.997873	0.999992	0.0117903	0.898802	0.999968	0.0801632	0.446338	0.999941	0.0302537	0.698569	0.999963	0.0586192	0.725009	0.999986	0.00510268	0.971569	0.999997	-0.0404956	0.719784	0.999984	-0.0466897	0.580837	0.999945	0.0508876	0.648212	0.999991	0.00381952	0.9628	0.999957	-0.0517179	0.750053	0.999923	0.017119	0.900124	0.999979	-0.177872	0.222608
55	Intergen_0043@-	Intergen_0043	CP001363	51825	52279	+	455	4	XXX	Intergen		0.0718436	0.900119	0.999992	-0.10134	0.828997	0.999968	-0.141894	0.787939	0.999941	-0.011373	0.976484	0.999963	0.460796	0.497531	0.999986	-0.607832	0.309732	0.999997	0.381668	0.473007	0.999984	0.280399	0.467927	0.999945	0.0641565	0.901278	0.999991	0.483442	0.184422	0.999957	0.306902	0.65903	0.999923	-0.754063	0.240603	0.999979	-0.358741	0.616009
56	Intergen_0043@+	Intergen_0043	CP001363	51825	52279	+	455	1	XXX	Intergen		0.280372	0.704258	0.999992	0.131089	0.827164	0.999968	0.24246	0.687393	0.999941	0.16671	0.725177	0.999963	-0.168464	0.858453	0.999986	-0.25622	0.823472	0.999997	0.182088	0.808286	0.999984	-0.0392411	0.944566	0.999945	-0.564188	0.433971	0.999991	-0.407744	0.420245	0.999957	-0.175158	0.850972	0.999923	0.252751	0.781815	0.999979	0.113158	0.888224
4122	STM14_0051.P	STM14_0051.P	CP001363	51926	52260	+	334	14	XXX	XXX		0.235076	0.374589	0.999992	0.155478	0.484103	0.999968	0.319259	0.217977	0.999941	0.137416	0.478804	0.999963	0.256863	0.415028	0.999986	0.0741026	0.80808	0.999997	0.0313414	0.912143	0.999984	-0.022367	0.915869	0.999945	0.296867	0.261145	0.999991	0.157001	0.401454	0.999957	0.00278223	0.993182	0.999923	0.0962823	0.746369	0.999979	-0.213198	0.495934
4123	STM14_0051.P@Antisense	STM14_0051.P	CP001363	51926	52260	+	334	5	XXX	XXX		0.328346	0.441006	0.999992	0.0781823	0.829374	0.999968	0.0776225	0.831771	0.999941	-0.0222053	0.933926	0.999963	0.636312	0.168426	0.999986	-0.223837	0.631153	0.999997	0.54533	0.156286	0.999984	0.380218	0.182968	0.999945	-0.0233211	0.950773	0.999991	-0.0350542	0.892281	0.999957	0.520317	0.263941	0.999923	-0.100603	0.815436	0.999979	0.016079	0.973325
4125	STM14_0053	STM14_0053	CP001363	52649	52864	+	215	5	XXX	putative cytoplasmic protein		-0.169325	0.823118	0.999992	-0.323104	0.633882	0.999968	0.000457732	0.999425	0.999941	0.0665535	0.881987	0.999963	-0.188823	0.823882	0.999986	0.334543	0.700903	0.999997	0.178729	0.796934	0.999984	0.202776	0.704463	0.999945	0.0555433	0.933568	0.999991	-0.200112	0.669961	0.999957	0.37244	0.626595	0.999923	0.701006	0.374865	0.999979	0.686462	0.409812
4126	STM14_0053@Antisense	STM14_0053	CP001363	52649	52864	+	215	5	XXX	putative cytoplasmic protein		0.424526	0.296247	0.999992	0.38399	0.268638	0.999968	0.33544	0.387705	0.999941	0.179394	0.535181	0.999963	-0.229321	0.662575	0.999986	-0.059197	0.900138	0.999997	-0.00171022	0.996826	0.999984	-0.00707634	0.982743	0.999945	0.121741	0.768199	0.999991	0.00372143	0.989723	0.999957	-0.0728312	0.880919	0.999923	-0.280086	0.549435	0.999979	-0.163215	0.728073
4127	STM14_0056	STM14_0056	CP001363	56689	57189	+	500	1	lspA	lipoprotein signal peptidase; lipoprotein signal peptidase; integral membrane protein that removes signal peptides from prolipoproteins during lipoprotein biosynthesis		-2.95253	0.138699	0.999992	-1.48786	0.370856	NA	-4.31979	0.0499864	0.999941	-3.63598	0.0354799	0.999963	-2.3878	0.364222	NA	-1.71206	0.417417	NA	-0.519881	0.719486	0.999984	-0.19625	0.875051	0.999945	-0.781493	0.624406	0.999991	-0.750321	0.538089	0.999957	0.212145	0.901079	0.999923	-0.589439	0.723939	0.999979	2.71021	0.489472
4128	STM14_0057	STM14_0057	CP001363	57203	57334	+	131	1	XXX	hypothetical protein		1.12264	0.489379	0.999992	0.962242	0.467539	NA	0.916895	0.582019	0.999941	0.869637	0.575157	0.999963	-0.728139	0.77104	NA	-1.0106	0.663754	NA	1.10161	0.505652	0.999984	0.659092	0.607563	0.999945	0.793997	0.676785	0.999991	0.92104	0.550436	0.999957	0.25023	0.900796	0.999923	-0.0853443	0.962687	0.999979	-0.216742	0.899868
4129	STM14_0058	STM14_0058	CP001363	57344	57793	+	449	5	slpA	FKBP-type peptidyl-prolyl cis-trans isomerase; similar to Escherichia coli FKBX-type 16KD peptidyl-prolyl cis-trans isomerase; rotamase (AAC73139.1)		0.304525	0.710176	0.999992	-0.221016	0.748495	0.999968	-0.309193	0.641449	0.999941	-0.247644	0.623694	0.999963	-0.455068	0.613989	0.999986	0.0474876	0.956169	0.999997	0.16923	0.837987	0.999984	-0.246617	0.682002	0.999945	-0.341516	0.61497	0.999991	-0.410546	0.411294	0.999957	-0.0704915	0.934244	0.999923	0.405685	0.592651	0.999979	-0.703804	0.485964
4130	STM14_0058@Antisense	STM14_0058	CP001363	57344	57793	+	449	10	slpA	FKBP-type peptidyl-prolyl cis-trans isomerase; similar to Escherichia coli FKBX-type 16KD peptidyl-prolyl cis-trans isomerase; rotamase (AAC73139.1)		-0.127975	0.647078	0.999992	-0.124351	0.590017	0.999968	-0.0912457	0.71874	0.999941	-0.0574779	0.759122	0.999963	-0.101841	0.774443	0.999986	-0.098152	0.768286	0.999997	-0.120179	0.656306	0.999984	-0.0892796	0.656309	0.999945	-0.207668	0.44075	0.999991	-0.262798	0.174516	0.999957	-0.0169251	0.960815	0.999923	-0.210093	0.543481	0.999979	0.130047	0.700984
4131	STM14_0059	STM14_0059	CP001363	57796	58746	+	950	2	ispH	4-hydroxy-3-methylbut-2-enyl diphosphate reductase; catalyzes the conversion of 1-hydroxy-2-methyl-2-(E)-butenyl 4-diphosphate into isopentenyl diphosphate (IPP) and dimethylallyl diphosphate (DMAPP); functions in the nonmevalonate isoprenoid biosynthesis pathway		0.323134	0.698859	0.999992	-0.149132	0.836476	0.999968	0.880529	0.392946	0.999941	0.560469	0.498539	0.999963	-0.134405	0.904445	0.999986	-0.464611	0.728091	0.999997	-0.337036	0.706911	0.999984	-0.754863	0.273255	0.999945	0.659198	0.545359	0.999991	0.784755	0.291792	0.999957	-0.178459	0.871931	0.999923	0.474001	0.625462	0.999979	-0.470978	0.637107
4133	STM14_0059@Antisense	STM14_0059	CP001363	57796	58746	+	950	1	ispH	4-hydroxy-3-methylbut-2-enyl diphosphate reductase; catalyzes the conversion of 1-hydroxy-2-methyl-2-(E)-butenyl 4-diphosphate into isopentenyl diphosphate (IPP) and dimethylallyl diphosphate (DMAPP); functions in the nonmevalonate isoprenoid biosynthesis pathway		1.02944	0.416568	0.999992	0.696046	0.508763	0.999968	-0.354814	0.661363	0.999941	-0.38876	0.630075	0.999963	-0.664566	0.567525	0.999986	-0.209124	0.872245	0.999997	1.30261	0.24465	0.999984	1.4362	0.0732976	0.999945	-0.298451	0.715044	0.999991	-0.33447	0.648122	0.999957	-0.102177	0.923131	0.999923	0.593707	0.57636	0.999979	1.11293	0.286987
4132	STM14_0059.P	STM14_0059.P	CP001363	58792	58923	+	131	1	XXX	XXX		-2.99229	0.295112	0.999992	-1.88602	0.508045	NA	0.428689	0.839529	0.999941	0.400952	0.837209	0.999963	0.218561	0.934544	NA	3.43814	0.268315	NA	-0.529476	0.802071	0.999984	0.0702161	0.967104	0.999945	-0.23236	0.929861	0.999991	0.216539	0.912135	0.999957	-1.07426	0.766732	0.999923	1.92393	0.696325	0.999979	4.36037	0.086219
4135	STM14_0060.R	STM14_0060.R	CP001363	58858	59016	-	158	2	XXX	hypothetical protein		1.31755	0.724924	0.999992	1.30963	0.735691	NA	-0.715595	0.678185	0.999941	-0.764772	0.5142	0.999963	0.352772	0.83275	0.999986	0.480021	0.773825	NA	0.341817	0.833672	0.999984	0.701052	0.596381	0.999945	-0.471376	0.780517	0.999991	-0.887886	0.447265	0.999957	-0.128564	0.943188	0.999923	0.618295	0.687984	0.999979	-0.632326	0.697358
4136	STM14_0060.R@Antisense	STM14_0060.R	CP001363	58858	59016	-	158	1	XXX	hypothetical protein		-0.596226	0.620041	0.999992	-1.05305	0.322848	0.999968	-0.455513	0.678858	0.999941	0.204714	0.804619	0.999963	0.45489	0.796185	0.999986	0.0152205	0.990908	0.999997	-0.563998	0.666725	0.999984	-0.498585	0.575822	0.999945	0.255728	0.788585	0.999991	0.504682	0.491842	0.999957	1.02355	0.495636	0.999923	0.410892	0.729119	0.999979	0.0226668	0.988705
4134	STM14_0060	STM14_0060	CP001363	58946	60148	+	1202	27	XXX	putative nitrite reductase		0.255402	0.216895	0.999992	0.243398	0.185606	0.999968	0.135799	0.491218	0.999941	0.0580036	0.704798	0.999963	0.232868	0.37017	0.999986	-0.0424057	0.852469	0.999997	0.231044	0.241126	0.999984	0.257127	0.100804	0.999945	0.318101	0.111603	0.999991	0.238925	0.109731	0.999957	0.0261798	0.919575	0.999923	-0.101481	0.649548	0.999979	-0.220035	0.374689
4137	STM14_0060@Antisense	STM14_0060	CP001363	58946	60148	+	1202	20	XXX	putative nitrite reductase		-0.0963995	0.632698	0.999992	-0.0612879	0.716798	0.999968	-0.0339682	0.848507	0.999941	-0.0288485	0.830657	0.999963	0.160524	0.518694	0.999986	-0.129483	0.579914	0.999997	0.0940246	0.618282	0.999984	-0.0204856	0.887685	0.999945	0.0442344	0.807391	0.999991	0.010074	0.940575	0.999957	0.115985	0.637343	0.999923	-0.072192	0.743966	0.999979	0.285447	0.226732
57	Intergen_0050@+	Intergen_0050	CP001363	60149	60163	+	15	1	XXX	Intergen		-0.833075	0.60661	0.999992	0.236452	0.857317	0.999968	-0.996181	0.461634	0.999941	-0.890149	0.360379	0.999963	1.06653	0.630573	0.999986	0.0494098	0.982406	NA	-0.764397	0.601403	0.999984	-0.438376	0.72843	0.999945	-2.00841	0.205172	0.999991	-0.310012	0.723571	0.999957	0.736212	0.756307	0.999923	0.168667	0.936162	0.999979	1.42871	0.407684
4138	STM14_0061	STM14_0061	CP001363	60164	61084	+	920	19	rihC	ribonucleoside hydrolase RihC; catalyzes the hydrolysis of both purine and pyrimidine ribonucleosides		-0.133935	0.545837	0.999992	-0.108776	0.550464	0.999968	0.113046	0.565751	0.999941	0.108363	0.457308	0.999963	0.0233718	0.931969	0.999986	0.0274969	0.913319	0.999997	-0.0190211	0.931567	0.999984	-0.0841178	0.61009	0.999945	0.000535302	0.997942	0.999991	0.0396349	0.786224	0.999957	-0.0150197	0.955543	0.999923	0.07406	0.758064	0.999979	0.0874851	0.744303
4139	STM14_0061@Antisense	STM14_0061	CP001363	60164	61084	+	920	21	rihC	ribonucleoside hydrolase RihC; catalyzes the hydrolysis of both purine and pyrimidine ribonucleosides		-0.0599791	0.818218	0.999992	-0.0256763	0.906872	0.999968	-0.0179822	0.93909	0.999941	0.0713108	0.694333	0.999963	-0.0471371	0.887257	0.999986	-0.156419	0.604051	0.999997	-0.167023	0.528846	0.999984	-0.0704495	0.723057	0.999945	-0.108733	0.660136	0.999991	-0.035996	0.842697	0.999957	-0.0620179	0.847716	0.999923	-0.295739	0.335926	0.999979	-0.00721669	0.981671
4140	STM14_0062	STM14_0062	CP001363	61106	61792	-	686	32	citB [J]	putative transcriptional regulator; similar to Escherichia coli sequence similarity to Shigella regulator (AAC73721.1); sensor for citrate		0.0516225	0.800575	0.999992	0.110351	0.509407	0.999968	-0.175248	0.362349	0.999941	-0.194476	0.174724	0.999963	0.224865	0.396652	0.999986	0.0561094	0.818358	0.999997	-0.0838804	0.681889	0.999984	-0.126895	0.407539	0.999945	-0.00710125	0.970497	0.999991	-0.0291072	0.832944	0.999957	0.0569313	0.830106	0.999923	0.0915803	0.692281	0.999979	0.114568	0.625024
4141	STM14_0062@Antisense	STM14_0062	CP001363	61106	61792	-	686	39	citB [J]	putative transcriptional regulator; similar to Escherichia coli sequence similarity to Shigella regulator (AAC73721.1); sensor for citrate		0.116858	0.465646	0.999992	0.131288	0.304083	0.999968	0.0896488	0.522479	0.999941	0.0744961	0.480804	0.999963	0.128958	0.517526	0.999986	-0.048895	0.778831	0.999997	0.194144	0.191471	0.999984	0.192089	0.0827361	0.999945	-0.00804596	0.956086	0.999991	-0.0826876	0.438984	0.999957	-0.0088294	0.964551	0.999923	0.0475689	0.778296	0.999979	0.079833	0.662924
4142	STM14_0063.J	STM14_0063.J	CP001363	61794	63452	-	1658	94	citA [J]	sensor kinase citA		0.0523117	0.642137	0.999992	0.0382124	0.666835	0.999968	0.00820775	0.934235	0.999941	-0.0697353	0.358448	0.999963	0.134516	0.426372	0.999986	0.0686062	0.603569	0.999997	-0.0231008	0.826931	0.999984	-0.00726958	0.92648	0.999945	0.0518873	0.617177	0.999991	0.00572787	0.941837	0.999957	0.148619	0.352151	0.999923	0.0693867	0.590984	0.999979	-0.00326817	0.979605
4143	STM14_0063.J@Antisense	STM14_0063.J	CP001363	61794	63452	-	1658	95	citA [J]	sensor kinase citA		0.0518273	0.645982	0.999992	0.0507371	0.571757	0.999968	0.0361652	0.725897	0.999941	0.0771331	0.33084	0.999963	0.0164196	0.918986	0.999986	0.0742478	0.584718	0.999997	-0.0727155	0.496712	0.999984	-0.038177	0.634496	0.999945	0.0885762	0.417747	0.999991	0.0422377	0.59784	0.999957	-0.0492132	0.752793	0.999923	0.106954	0.410033	0.999979	-0.0654541	0.619646
58	Intergen_0052@-	Intergen_0052	CP001363	63414	63547	+	134	6	XXX	Intergen		0.208062	0.673921	0.999992	0.318125	0.488814	0.999968	0.0331284	0.943816	0.999941	0.233252	0.489561	0.999963	0.35885	0.534945	0.999986	-0.0362759	0.94544	0.999997	0.389698	0.409926	0.999984	0.496585	0.207373	0.999945	-0.669237	0.231321	0.999991	-0.444226	0.248631	0.999957	0.494443	0.378175	0.999923	-0.345182	0.734771	0.999979	-0.00531998	0.992704
59	Intergen_0052@+	Intergen_0052	CP001363	63414	63547	+	134	10	XXX	Intergen		-0.26638	0.455271	0.999992	-0.10437	0.733566	0.999968	0.297094	0.345503	0.999941	0.349612	0.136001	0.999963	0.0564792	0.902322	0.999986	-0.00998876	0.980616	0.999997	-0.0116531	0.972135	0.999984	-0.0537101	0.84612	0.999945	-0.0324296	0.927482	0.999991	-0.0121028	0.961465	0.999957	-0.147098	0.746766	0.999923	-0.0379484	0.928527	0.999979	-0.238812	0.611264
4144	STM14_0064	STM14_0064	CP001363	63548	64849	-	1301	32	oadB_1	putative oxalacetate decarboxylase subunit beta; oxaloacetate decarboxylase beta chain (SW:DCOB_SALTY)		-0.0362427	0.837686	0.999992	-0.00791903	0.956203	0.999968	-0.0319621	0.840707	0.999941	-0.0408204	0.727725	0.999963	0.0764191	0.743722	0.999986	0.102654	0.618989	0.999997	-0.12812	0.457247	0.999984	-0.0706736	0.583634	0.999945	0.00972875	0.952773	0.999991	0.0149025	0.898347	0.999957	0.109462	0.626308	0.999923	0.124798	0.526692	0.999979	0.0632464	0.760791
4145	STM14_0064@Antisense	STM14_0064	CP001363	63548	64849	-	1301	22	oadB_1	putative oxalacetate decarboxylase subunit beta; oxaloacetate decarboxylase beta chain (SW:DCOB_SALTY)		-0.0592138	0.817478	0.999992	-0.0394763	0.851378	0.999968	-0.0904409	0.706081	0.999941	-0.108673	0.547523	0.999963	-0.00261466	0.993518	0.999986	-0.136281	0.646134	0.999997	0.0883319	0.722485	0.999984	-0.0569238	0.772555	0.999945	0.219089	0.354589	0.999991	0.193685	0.254615	0.999957	-0.0505674	0.874784	0.999923	-0.376128	0.206587	0.999979	0.095791	0.766726
4146	STM14_0065	STM14_0065	CP001363	64862	66637	-	1775	47	oadA_1	pyruvate carboxylase subunit B; catalyzes the formation of oxaloacetate from pyruvate		0.0975977	0.569821	0.999992	0.0194462	0.893314	0.999968	0.0963363	0.541738	0.999941	0.124043	0.286682	0.999963	-0.128758	0.574979	0.999986	-0.050996	0.795979	0.999997	-0.022923	0.891174	0.999984	-0.0213815	0.864334	0.999945	0.136683	0.397792	0.999991	0.140411	0.221036	0.999957	-0.0343451	0.876244	0.999923	-0.157717	0.421386	0.999979	-0.135437	0.505906
4147	STM14_0065@Antisense	STM14_0065	CP001363	64862	66637	-	1775	26	oadA_1	pyruvate carboxylase subunit B; catalyzes the formation of oxaloacetate from pyruvate		0.223057	0.272249	0.999992	0.0653972	0.715751	0.999968	0.0187885	0.92077	0.999941	0.0703562	0.61646	0.999963	0.012744	0.959489	0.999986	0.11318	0.665277	0.999997	0.110965	0.588385	0.999984	-0.11165	0.505919	0.999945	-0.00416284	0.983155	0.999991	-0.0333607	0.812066	0.999957	-0.032037	0.896667	0.999923	0.341732	0.150387	0.999979	-0.0428444	0.856438
4148	STM14_0066	STM14_0066	CP001363	66654	66893	-	239	2	oadG-1 [J]	oxaloacetate decarboxylase subunit gamma; catalyzes the decarboxylation of oxaloacetate to form pyruvate and carbon dioxide		-0.2904	0.596645	0.999992	0.160055	0.730541	0.999968	0.329247	0.541644	0.999941	0.112082	0.797954	0.999963	0.405001	0.552172	0.999986	0.410924	0.567275	0.999997	-0.434122	0.42755	0.999984	-0.453804	0.311745	0.999945	0.515025	0.336595	0.999991	0.467915	0.224101	0.999957	0.528343	0.423934	0.999923	0.149047	0.836804	0.999979	-0.637773	0.405821
4149	STM14_0066@Antisense	STM14_0066	CP001363	66654	66893	-	239	6	oadG-1 [J]	oxaloacetate decarboxylase subunit gamma; catalyzes the decarboxylation of oxaloacetate to form pyruvate and carbon dioxide		-0.0120377	0.985211	0.999992	-0.00797017	0.988325	0.999968	0.0679648	0.917525	0.999941	-0.112297	0.818565	0.999963	-0.0645767	0.939289	0.999986	0.59926	0.533435	0.999997	-0.024457	0.968592	0.999984	-0.0701078	0.882624	0.999945	0.267227	0.679787	0.999991	-0.0161807	0.972389	0.999957	-0.107547	0.895702	0.999923	1.1258	0.160291	0.999979	-0.414481	0.616483
60	Intergen_0055@-	Intergen_0055	CP001363	66894	67051	+	158	3	XXX	Intergen		-0.658728	0.262644	0.999992	-0.440548	0.356313	0.999968	0.174122	0.744785	0.999941	0.134003	0.729166	0.999963	-0.171784	0.821204	0.999986	0.708911	0.268935	0.999997	0.032252	0.949476	0.999984	-0.0963831	0.809665	0.999945	0.369114	0.48519	0.999991	0.214478	0.564002	0.999957	-0.0233684	0.973952	0.999923	0.0513223	0.941222	0.999979	0.559146	0.461907
61	Intergen_0055@+	Intergen_0055	CP001363	66894	67051	+	158	2	XXX	Intergen		0.136933	0.745259	0.999992	0.135779	0.692307	0.999968	-0.247924	0.503753	0.999941	-0.339727	0.215968	0.999963	0.0451467	0.928938	0.999986	-0.24447	0.612969	0.999997	0.169866	0.677574	0.999984	0.0452573	0.883657	0.999945	-0.496378	0.210704	0.999991	-0.428713	0.115473	0.999957	0.108707	0.822183	0.999923	-0.262792	0.564757	0.999979	-0.0667242	0.895616
4150	STM14_0067	STM14_0067	CP001363	67052	68392	-	1340	68	XXX	putative citrate-sodium symporter		0.0795373	0.565424	0.999992	0.06327	0.564426	0.999968	-0.0148319	0.90431	0.999941	-0.0385671	0.669104	0.999963	0.0762295	0.694358	0.999986	0.113266	0.470291	0.999997	-0.0286589	0.826851	0.999984	-0.0585699	0.548932	0.999945	-0.11034	0.391752	0.999991	-0.105403	0.259742	0.999957	0.0541144	0.768021	0.999923	0.0599603	0.700251	0.999979	-0.0267125	0.866997
4151	STM14_0067@Antisense	STM14_0067	CP001363	67052	68392	-	1340	26	XXX	putative citrate-sodium symporter		-0.0681777	0.760757	0.999992	0.0849781	0.657112	0.999968	0.235992	0.256577	0.999941	0.16701	0.283406	0.999963	0.129254	0.638429	0.999986	-0.088803	0.736923	0.999997	-0.235428	0.289434	0.999984	-0.16512	0.327739	0.999945	0.169067	0.435813	0.999991	-0.0102806	0.949301	0.999957	0.0642804	0.814874	0.999923	-0.113165	0.654816	0.999979	-0.172907	0.548234
62	Intergen_0056@-	Intergen_0056	CP001363	68393	68512	+	120	3	XXX	Intergen		0.310994	0.616946	0.999992	0.0421617	0.93175	0.999968	0.463842	0.314661	0.999941	0.493694	0.141068	0.999963	-0.0645645	0.913632	0.999986	-0.425988	0.483384	0.999997	-0.144592	0.817402	0.999984	-0.214806	0.621352	0.999945	-0.240287	0.655278	0.999991	-0.219785	0.545634	0.999957	-0.27015	0.666481	0.999923	-0.150552	0.785514	0.999979	-0.0864411	0.899695
63	Intergen_0056@+	Intergen_0056	CP001363	68393	68512	+	120	1	XXX	Intergen		-0.209756	0.906296	0.999992	0.483265	0.756389	NA	1.10357	0.626217	0.999941	0.104356	0.949447	0.999963	-0.486649	0.910922	NA	-1.56781	0.554462	NA	-1.47981	0.510727	0.999984	-0.122492	0.939141	0.999945	0.845285	0.701241	0.999991	0.0062074	0.996545	0.999957	0.590024	0.847114	0.999923	1.22829	0.453859	0.999979	-0.151368	0.950751
4152	STM14_0068	STM14_0068	CP001363	68513	68671	-	158	3	XXX	hypothetical protein		0.309967	0.675994	0.999992	0.284969	0.649934	0.999968	-0.226684	0.734591	0.999941	-0.347865	0.465445	0.999963	0.0959131	0.905569	0.999986	-0.084322	0.911231	0.999997	0.554156	0.414893	0.999984	0.419398	0.434416	0.999945	0.47305	0.439417	0.999991	0.0582645	0.894136	0.999957	0.301927	0.694718	0.999923	0.0330375	0.962335	0.999979	-0.305399	0.731166
4153	STM14_0068@Antisense	STM14_0068	CP001363	68513	68671	-	158	7	XXX	hypothetical protein		0.449654	0.233937	0.999992	0.52113	0.09022	0.999968	0.236569	0.486547	0.999941	0.173246	0.492857	0.999963	-0.0746197	0.866156	0.999986	-0.491964	0.231763	0.999997	0.171574	0.665235	0.999984	0.191332	0.513771	0.999945	-0.325789	0.428049	0.999991	-0.401883	0.155837	0.999957	0.0988854	0.815605	0.999923	-0.448435	0.276969	0.999979	0.122268	0.768142
4154	STM14_0069	STM14_0069	CP001363	68637	69680	+	1043	26	citC2	putative citrate lyase synthetase; similar to Escherichia coli citrate lyase synthetase; citrate (pro-3S)-lyase ligase (AAC73719.1)		-0.325132	0.162089	0.999992	-0.287147	0.135306	0.999968	0.189883	0.348784	0.999941	0.113507	0.446908	0.999963	0.052862	0.841266	0.999986	-0.0994217	0.672712	0.999997	0.0810022	0.686227	0.999984	0.0135655	0.933219	0.999945	0.112324	0.566096	0.999991	0.0458352	0.744023	0.999957	0.0184141	0.944008	0.999923	-0.110053	0.629778	0.999979	0.206074	0.458474
4155	STM14_0069@Antisense	STM14_0069	CP001363	68637	69680	+	1043	13	citC2	putative citrate lyase synthetase; similar to Escherichia coli citrate lyase synthetase; citrate (pro-3S)-lyase ligase (AAC73719.1)		-0.0338616	0.927103	0.999992	-0.209931	0.505836	0.999968	-0.163987	0.594162	0.999941	-0.0180235	0.938177	0.999963	-0.136189	0.753533	0.999986	-0.0101563	0.979227	0.999997	0.0771955	0.832728	0.999984	0.0599062	0.82224	0.999945	-0.22568	0.48431	0.999991	-0.130637	0.572043	0.999957	0.146166	0.724836	0.999923	-0.194879	0.624742	0.999979	0.397544	0.34165
64	Intergen_0057@-	Intergen_0057	CP001363	69681	69709	+	29	4	XXX	Intergen		0.0979965	0.857551	0.999992	0.29407	0.520602	0.999968	0.327872	0.502546	0.999941	0.0317164	0.937617	0.999963	0.0383197	0.953683	0.999986	0.462486	0.495677	0.999997	-0.423922	0.451024	0.999984	-0.366476	0.410312	0.999945	0.134199	0.791215	0.999991	0.0272356	0.939596	0.999957	0.188794	0.766872	0.999923	-0.0122003	0.986316	0.999979	-0.286722	0.675765
65	Intergen_0057@+	Intergen_0057	CP001363	69681	69709	+	29	1	XXX	Intergen		-0.339175	0.642182	0.999992	-0.0325347	0.957112	0.999968	-0.722466	0.368466	0.999941	-0.701657	0.211316	0.999963	0.658528	0.480659	0.999986	0.507254	0.501855	0.999997	-0.253726	0.717953	0.999984	-0.187616	0.731106	0.999945	0.202684	0.777102	0.999991	-0.185398	0.713327	0.999957	0.473769	0.6285	0.999923	-0.405508	0.634695	0.999979	0.221853	0.806036
4156	STM14_0070	STM14_0070	CP001363	69710	70003	+	293	4	citD2	citrate lyase subunit gamma; acyl carrier protein; with CitE and CitF catalyzes the formation of oxaloacetate from citrate		0.313037	0.551972	0.999992	0.20121	0.65588	0.999968	-0.0413052	0.930068	0.999941	-0.164932	0.680207	0.999963	-0.50756	0.369619	0.999986	-0.207849	0.70888	0.999997	0.313053	0.543699	0.999984	0.148759	0.712091	0.999945	-0.0135757	0.977259	0.999991	0.0664755	0.84697	0.999957	-0.0841568	0.871869	0.999923	-0.374688	0.495732	0.999979	0.191117	0.742566
4157	STM14_0071	STM14_0071	CP001363	70000	70869	+	869	19	citE2	putative citrate lyase beta chain; similar to Escherichia coli citrate lyase beta chain; acyl lyase subunit (AAC73717.1)		-0.200154	0.418861	0.999992	-0.0683972	0.738442	0.999968	-0.0222272	0.914391	0.999941	-0.200102	0.215381	0.999963	-0.174999	0.532627	0.999986	-0.0563242	0.829469	0.999997	-0.00437247	0.983906	0.999984	0.0895339	0.591367	0.999945	0.073417	0.727062	0.999991	-0.00634974	0.967269	0.999957	0.00198832	0.994093	0.999923	-0.00278438	0.99134	0.999979	0.332529	0.251342
4158	STM14_0071@Antisense	STM14_0071	CP001363	70000	70869	+	869	12	citE2	putative citrate lyase beta chain; similar to Escherichia coli citrate lyase beta chain; acyl lyase subunit (AAC73717.1)		0.00883687	0.980512	0.999992	-0.124995	0.683108	0.999968	0.1453	0.626064	0.999941	0.119866	0.593743	0.999963	-0.184461	0.664548	0.999986	0.323543	0.403602	0.999997	-0.0964524	0.796092	0.999984	-0.0570407	0.832648	0.999945	-0.224248	0.493239	0.999991	-0.139519	0.543083	0.999957	0.0519837	0.897724	0.999923	0.412309	0.264757	0.999979	0.217506	0.600271
66	Intergen_0058@-	Intergen_0058	CP001363	70870	70879	+	10	1	XXX	Intergen		-0.0475237	0.961316	0.999992	-0.149348	0.878767	0.999968	-0.21862	0.821209	0.999941	-0.060983	0.937539	0.999963	0.195586	0.876682	0.999986	0.941769	0.572374	NA	-0.424514	0.683226	0.999984	-0.294557	0.730721	0.999945	0.145751	0.874966	0.999991	0.420546	0.536946	0.999957	0.148338	0.906685	0.999923	1.62215	0.220384	0.999979	-0.561489	0.67305
4159	STM14_0072	STM14_0072	CP001363	70880	72400	+	1520	30	citF2	putative citrate lyase alpha chain/citrate-ACP transferase; similar to Escherichia coli citrate lyase alpha chain (AAC73716.1)		-0.116355	0.597251	0.999992	0.0353704	0.846264	0.999968	0.0987527	0.589109	0.999941	0.155364	0.245586	0.999963	-0.0290252	0.907168	0.999986	0.112404	0.633659	0.999997	0.0845196	0.668394	0.999984	0.108947	0.478583	0.999945	-0.0219089	0.909469	0.999991	0.0416656	0.760719	0.999957	-0.0343065	0.889488	0.999923	0.06253	0.779553	0.999979	0.332716	0.188053
4160	STM14_0072@Antisense	STM14_0072	CP001363	70880	72400	+	1520	36	citF2	putative citrate lyase alpha chain/citrate-ACP transferase; similar to Escherichia coli citrate lyase alpha chain (AAC73716.1)		-0.0471517	0.800662	0.999992	0.00201174	0.989545	0.999968	-0.0427327	0.796184	0.999941	0.0601865	0.63389	0.999963	-0.134101	0.566038	0.999986	0.0310161	0.881108	0.999997	-0.0212079	0.904785	0.999984	-0.00707486	0.957983	0.999945	0.0912866	0.583421	0.999991	0.097166	0.425645	0.999957	-0.180135	0.43711	0.999923	0.0056239	0.977875	0.999979	-0.0327342	0.884055
4161	STM14_0073	STM14_0073	CP001363	72400	72951	+	551	11	citX2	putative cytoplasmic protein		-0.132091	0.688691	0.999992	-0.288592	0.327778	0.999968	-0.0716622	0.823457	0.999941	-0.0967551	0.676615	0.999963	-0.109772	0.774747	0.999986	0.0391516	0.918227	0.999997	-0.170737	0.597826	0.999984	-0.19468	0.422476	0.999945	0.0834183	0.782408	0.999991	0.0346755	0.869389	0.999957	0.0335819	0.92756	0.999923	0.106763	0.77042	0.999979	-0.0294448	0.944689
4162	STM14_0073@Antisense	STM14_0073	CP001363	72400	72951	+	551	10	citX2	putative cytoplasmic protein		-0.0207673	0.951005	0.999992	-0.131344	0.647258	0.999968	-0.00999433	0.975009	0.999941	-0.0496687	0.839494	0.999963	0.112169	0.792774	0.999986	-0.00523966	0.989827	0.999997	0.011486	0.971974	0.999984	-0.0702963	0.776134	0.999945	0.118391	0.711746	0.999991	0.119199	0.600757	0.999957	-0.142523	0.74618	0.999923	0.0652665	0.861893	0.999979	-0.175595	0.678371
4163	STM14_0074	STM14_0074	CP001363	72929	73837	+	908	13	citG2	triphosphoribosyl-dephospho-CoA synthase; putative modifier of citrate lyase protein		-0.207868	0.454275	0.999992	-0.35803	0.128812	0.999968	0.311519	0.191647	0.999941	0.229729	0.2085	0.999963	0.013268	0.969718	0.999986	0.0165381	0.957543	0.999997	-0.0857282	0.746775	0.999984	-0.162151	0.422121	0.999945	-0.0674245	0.797793	0.999991	0.0640949	0.729278	0.999957	-0.113316	0.745021	0.999923	0.0338296	0.909788	0.999979	0.30417	0.356679
4164	STM14_0074@Antisense	STM14_0074	CP001363	72929	73837	+	908	13	citG2	triphosphoribosyl-dephospho-CoA synthase; putative modifier of citrate lyase protein		-0.29128	0.341616	0.999992	-0.288064	0.268264	0.999968	-0.013292	0.961383	0.999941	-0.243416	0.264609	0.999963	0.116441	0.743994	0.999986	0.33878	0.345088	0.999997	-0.354248	0.240252	0.999984	-0.228825	0.310912	0.999945	0.164901	0.545718	0.999991	-0.0148753	0.940184	0.999957	-0.0310705	0.930819	0.999923	0.179759	0.598393	0.999979	0.0722393	0.844821
67	Intergen_0059@+	Intergen_0059	CP001363	73838	74016	+	179	1	XXX	Intergen		2.01314	0.114091	0.999992	1.90978	0.0716642	0.999968	-0.685822	0.615632	0.999941	-0.731991	0.432056	0.999963	1.18155	0.308818	0.999986	-0.67942	0.672082	NA	0.409837	0.808873	0.999984	-0.177413	0.898714	0.999945	1.1275	0.259457	0.999991	0.70683	0.315947	0.999957	0.342051	0.798317	0.999923	0.124969	0.91938	0.999979	-0.0712277	0.950597
4166	STM14_0075.J	STM14_0075.J	CP001363	73929	74066	-	137	1	XXX	hypothetical protein		-1.50714	0.0916643	0.999992	-0.984106	0.231683	0.999968	0.626526	0.516034	0.999941	0.00979806	0.990274	0.999963	0.00876654	0.994752	0.999986	0.0449425	0.979142	NA	-0.915514	0.273276	0.999984	-0.7922	0.279004	0.999945	0.0257425	0.981489	0.999991	0.0738012	0.919669	0.999957	-1.12874	0.468044	0.999923	0.303205	0.849978	0.999979	0.390002	0.753581
4165	STM14_0075	STM14_0075	CP001363	74017	74838	+	821	2	dapB	dihydrodipicolinate reductase; catalyzes the reduction of 2,3-dihydrodipicolinate to 2,3,4,5-tetrahydrodipicolinate in lysine and diaminopimelate biosynthesis		-0.804939	0.451192	0.999992	-0.954535	0.247139	0.999968	-0.350329	0.767927	0.999941	-0.591968	0.510111	0.999963	0.353388	0.808296	0.999986	-1.07733	0.457402	0.999997	-0.443407	0.65072	0.999984	-0.563579	0.412339	0.999945	0.609952	0.549332	0.999991	0.129805	0.868118	0.999957	0.49842	0.725481	0.999923	-0.332137	0.773626	0.999979	0.0708417	0.961114
68	Intergen_0060@-	Intergen_0060	CP001363	74839	74963	+	125	3	XXX	Intergen		0.19712	0.73867	0.999992	0.385436	0.436089	0.999968	-0.177519	0.766233	0.999941	-0.184936	0.691493	0.999963	-0.590135	0.376612	0.999986	-0.108306	0.877027	0.999997	-0.0353989	0.952984	0.999984	0.099533	0.82832	0.999945	0.666537	0.202576	0.999991	0.512529	0.208	0.999957	-0.257685	0.663628	0.999923	0.0557496	0.931346	0.999979	-0.674513	0.390751
4167	STM14_0076	STM14_0076	CP001363	74964	75239	-	275	5	XXX	hypothetical protein		0.395135	0.315501	0.999992	0.234072	0.509144	0.999968	-0.00924953	0.979937	0.999941	0.0120286	0.964968	0.999963	0.180624	0.729105	0.999986	0.439721	0.379376	0.999997	0.143994	0.721985	0.999984	0.175384	0.564257	0.999945	-0.198619	0.621732	0.999991	-0.0445798	0.872354	0.999957	0.636237	0.186165	0.999923	0.222656	0.654984	0.999979	-0.696742	0.181397
4168	STM14_0076@Antisense	STM14_0076	CP001363	74964	75239	-	275	4	XXX	hypothetical protein		-0.0793522	0.859222	0.999992	0.221852	0.58198	0.999968	0.264421	0.515698	0.999941	-0.245025	0.492663	0.999963	-0.0417981	0.934999	0.999986	0.396746	0.424495	0.999997	-0.0923758	0.834398	0.999984	0.102028	0.778998	0.999945	0.405158	0.315515	0.999991	0.248477	0.381527	0.999957	0.0896727	0.856658	0.999923	0.214471	0.662042	0.999979	-0.215622	0.712498
69	Intergen_0061@-	Intergen_0061	CP001363	75240	75880	+	641	1	XXX	Intergen		0.895822	0.284811	0.999992	0.604518	0.419894	0.999968	0.242476	0.762068	0.999941	-0.231845	0.688315	0.999963	1.44501	0.159683	0.999986	0.0650702	0.955997	0.999997	0.246094	0.798636	0.999984	0.47224	0.48556	0.999945	0.378064	0.645337	0.999991	-0.151097	0.788605	0.999957	1.21395	0.256965	0.999923	-1.01543	0.444297	0.999979	-0.523044	0.581233
4169	STM14_0077	STM14_0077	CP001363	75881	77029	+	1148	12	carA	carbamoyl phosphate synthase small subunit; catalyzes production of carbamoyl phosphate from bicarbonate and glutamine in pyrimidine and arginine biosynthesis pathways; forms an octamer composed of four CarAB dimers		0.37241	0.343786	0.999992	0.423587	0.179174	0.999968	1.0945	0.00460158	0.999941	1.0757	0.00155502	0.328262	0.109644	0.914281	0.999986	2.32975	0.0361219	0.999997	0.643258	0.0861557	0.999984	0.475982	0.0825058	0.999945	-0.267179	0.585148	0.999991	-0.102361	0.78112	0.999957	-0.164649	0.881341	0.999923	0.425928	0.788076	0.999979	0.295101	0.483214
4170	STM14_0077@Antisense	STM14_0077	CP001363	75881	77029	+	1148	26	carA	carbamoyl phosphate synthase small subunit; catalyzes production of carbamoyl phosphate from bicarbonate and glutamine in pyrimidine and arginine biosynthesis pathways; forms an octamer composed of four CarAB dimers		0.371299	0.237075	0.999992	0.395766	0.122144	0.999968	0.760698	0.00554023	0.999941	1.03121	0.0218668	0.999963	0.803179	0.290671	0.999986	0.799475	0.294534	0.999997	0.386379	0.2102	0.999984	0.22166	0.324963	0.999945	-0.495826	0.162311	0.999991	-0.0493481	0.921438	0.999957	0.859961	0.263426	0.999923	0.663997	0.373547	0.999979	0.113225	0.737374
70	Intergen_0062@+	Intergen_0062	CP001363	77030	77047	+	18	2	XXX	Intergen		-0.0967582	0.866458	0.999992	-0.212472	0.64423	0.999968	0.147218	0.786023	0.999941	0.153653	0.718404	0.999963	0.967311	0.301387	0.999986	-0.410444	0.578888	0.999997	-0.386377	0.508349	0.999984	-0.460451	0.27743	0.999945	0.0950628	0.865291	0.999991	0.232572	0.563448	0.999957	1.22407	0.166045	0.999923	-0.00353859	0.995702	0.999979	-0.0238549	0.973543
4171	STM14_0078	STM14_0078	CP001363	77048	80275	+	3227	49	carB	carbamoyl phosphate synthase large subunit; four CarB-CarA dimers form the carbamoyl phosphate synthetase holoenzyme that catalyzes the production of carbamoyl phosphate; CarB is responsible for the amidotransferase activity		0.474495	0.0184412	0.999992	0.331873	0.0482939	0.999968	0.583706	0.0598114	0.999941	0.643613	0.0240182	0.999963	0.0895876	0.830389	0.999986	0.483918	0.248456	0.999997	0.373058	0.0627346	0.999984	0.293824	0.0515326	0.999945	-0.247399	0.311359	0.999991	-0.107314	0.569324	0.999957	0.290859	0.478375	0.999923	0.380192	0.352513	0.999979	-0.00735982	0.975515
4172	STM14_0078@Antisense	STM14_0078	CP001363	77048	80275	+	3227	57	carB	carbamoyl phosphate synthase large subunit; four CarB-CarA dimers form the carbamoyl phosphate synthetase holoenzyme that catalyzes the production of carbamoyl phosphate; CarB is responsible for the amidotransferase activity		0.102499	0.608009	0.999992	0.127207	0.4257	0.999968	0.91933	2.72291e-06	0.00156882	0.93824	0.000219399	0.0696828	0.948061	0.0322136	0.999986	0.272668	0.535242	0.999997	0.321777	0.0773208	0.999984	0.342083	0.0119172	0.999945	-0.0517413	0.832865	0.999991	-0.100856	0.758024	0.999957	0.708188	0.123534	0.999923	0.46518	0.27534	0.999979	0.259967	0.26578
71	Intergen_0063@+	Intergen_0063	CP001363	80276	80353	+	78	1	XXX	Intergen		-3.50788	0.0570553	0.999992	-1.96314	0.115605	0.999968	-0.517385	0.651258	0.999941	-1.16861	0.157765	0.999963	-0.00620114	0.996761	0.999986	0.138039	0.913935	0.999997	-1.41226	0.299663	0.999984	-1.59846	0.109993	0.999945	0.560332	0.562517	0.999991	-0.164492	0.808727	0.999957	-0.861055	0.628967	0.999923	0.012625	0.992067	0.999979	3.29855	0.127394
4173	STM14_0079	STM14_0079	CP001363	80354	80542	+	188	3	XXX	hypothetical protein		0.305174	0.665923	0.999992	0.026625	0.96242	0.999968	0.232079	0.73647	0.999941	0.315192	0.548252	0.999963	0.125514	0.878902	0.999986	-0.565962	0.445245	0.999997	0.375752	0.577429	0.999984	0.379389	0.429316	0.999945	0.196935	0.779268	0.999991	0.578581	0.23887	0.999957	-0.118347	0.888363	0.999923	-0.645763	0.383366	0.999979	0.0521221	0.948055
4174	STM14_0079@Antisense	STM14_0079	CP001363	80354	80542	+	188	13	XXX	hypothetical protein		0.305293	0.434631	0.999992	0.202244	0.552703	0.999968	0.147161	0.664072	0.999941	0.162227	0.522283	0.999963	0.0158393	0.972241	0.999986	0.448528	0.331662	0.999997	0.256027	0.494689	0.999984	0.137233	0.640753	0.999945	0.186363	0.578262	0.999991	0.122562	0.617524	0.999957	-0.180066	0.694457	0.999923	0.415977	0.355639	0.999979	-0.0956377	0.838514
4175	STM14_0080	STM14_0080	CP001363	80499	80957	+	458	105	tnpA_1	transposase; transposase for insertion sequence element IS200 (SW:T200_SALTY)		0.0707738	0.568653	0.999992	0.0447787	0.648736	0.999968	0.0118299	0.915701	0.999941	-0.0145085	0.859213	0.999963	0.126708	0.469055	0.999986	-0.0532169	0.711017	0.999997	0.00792814	0.948815	0.999984	-0.0465616	0.628471	0.999945	0.040464	0.72683	0.999991	0.066302	0.428166	0.999957	0.141791	0.393895	0.999923	-0.0776313	0.575889	0.999979	-0.00283834	0.984173
4176	STM14_0080@Antisense	STM14_0080	CP001363	80499	80957	+	458	76	tnpA_1	transposase; transposase for insertion sequence element IS200 (SW:T200_SALTY)		0.0444698	0.743155	0.999992	0.0654819	0.560185	0.999968	0.00983185	0.936515	0.999941	-0.00977327	0.914282	0.999963	-0.0140546	0.939134	0.999986	-0.0922945	0.540899	0.999997	0.0426819	0.742362	0.999984	0.0484301	0.63133	0.999945	0.0864115	0.48551	0.999991	0.0493669	0.582766	0.999957	-0.0392988	0.826092	0.999923	0.0188181	0.898046	0.999979	-0.0179542	0.909657
72	Intergen_0064@-	Intergen_0064	CP001363	80958	81259	+	302	24	XXX	Intergen		0.00603977	0.980463	0.999992	0.12409	0.551074	0.999968	-0.185659	0.398459	0.999941	-0.19193	0.261487	0.999963	0.360999	0.258165	0.999986	-0.00239079	0.993485	0.999997	0.153559	0.507448	0.999984	0.230555	0.197164	0.999945	-0.0131952	0.950257	0.999991	-0.0484273	0.758728	0.999957	0.129809	0.687958	0.999923	0.317073	0.22523	0.999979	0.148197	0.608615
73	Intergen_0064@+	Intergen_0064	CP001363	80958	81259	+	302	13	XXX	Intergen		-0.146262	0.657786	0.999992	-0.323523	0.268853	0.999968	-0.245077	0.398328	0.999941	-0.266645	0.225048	0.999963	-0.0908504	0.820747	0.999986	-0.0292706	0.936816	0.999997	-0.075829	0.810566	0.999984	-0.00107928	0.996348	0.999945	-0.321578	0.297781	0.999991	-0.189482	0.37789	0.999957	0.124018	0.742565	0.999923	0.105792	0.761638	0.999979	0.377433	0.320468
4177	STM14_0081.J	STM14_0081.J	CP001363	81254	81655	+	401	7	caiF	transcriptional regulator of cai and fix operon		-0.0246015	0.952442	0.999992	-0.00189078	0.995717	0.999968	-0.225768	0.59647	0.999941	-0.0880055	0.778335	0.999963	-0.233391	0.683225	0.999986	0.0655108	0.894784	0.999997	-0.179221	0.666427	0.999984	0.0329627	0.915836	0.999945	0.122248	0.765748	0.999991	0.116283	0.69173	0.999957	-0.11706	0.818161	0.999923	0.236315	0.608047	0.999979	-0.0775985	0.878128
4178	STM14_0081.J@Antisense	STM14_0081.J	CP001363	81254	81655	+	401	13	caiF	transcriptional regulator of cai and fix operon		-0.0682727	0.828684	0.999992	-0.0550533	0.838446	0.999968	-0.273568	0.326331	0.999941	-0.185921	0.367269	0.999963	0.259783	0.515602	0.999986	0.253448	0.468495	0.999997	0.192818	0.523154	0.999984	0.279926	0.217639	0.999945	-0.278499	0.323815	0.999991	-0.154642	0.438247	0.999957	0.217407	0.568335	0.999923	0.00330479	0.99241	0.999979	0.217531	0.556226
74	Intergen_0065@-	Intergen_0065	CP001363	81656	81731	+	76	1	XXX	Intergen		-0.649172	0.529874	0.999992	-0.587223	0.516333	0.999968	-0.451066	0.627319	0.999941	0.318558	0.663307	0.999963	0.0930231	0.926338	0.999986	-0.240163	0.836392	0.999997	0.217133	0.80192	0.999984	0.079342	0.912277	0.999945	-0.0355667	0.968601	0.999991	-0.0859355	0.912626	0.999957	0.22341	0.818376	0.999923	-0.0995236	0.922968	0.999979	0.184161	0.902511
75	Intergen_0065@+	Intergen_0065	CP001363	81656	81731	+	76	2	XXX	Intergen		-0.0273263	0.974648	0.999992	0.203667	0.794728	0.999968	0.286709	0.736762	0.999941	0.43771	0.475672	0.999963	0.30739	0.757252	0.999986	-0.376816	0.709161	0.999997	-0.963963	0.318697	0.999984	-0.636009	0.420403	0.999945	0.23201	0.788989	0.999991	0.334596	0.567808	0.999957	0.614153	0.516938	0.999923	0.27695	0.751117	0.999979	-0.33665	0.769473
4179	STM14_0082	STM14_0082	CP001363	81732	82328	-	596	13	caiE	carnitine operon protein CaiE; involved in the synthesis of a cofactor required for carnitine dehydratase and carnitine racemase activities		0.154888	0.623579	0.999992	0.0428546	0.870618	0.999968	-0.105741	0.703872	0.999941	-0.152884	0.463929	0.999963	0.234832	0.553997	0.999986	-0.260357	0.468425	0.999997	0.378025	0.202096	0.999984	0.212626	0.343534	0.999945	0.0145013	0.959015	0.999991	0.0933227	0.637043	0.999957	0.127113	0.747275	0.999923	-0.10495	0.758632	0.999979	-0.259412	0.509234
4182	STM14_0082@Antisense	STM14_0082	CP001363	81732	82328	-	596	7	caiE	carnitine operon protein CaiE; involved in the synthesis of a cofactor required for carnitine dehydratase and carnitine racemase activities		-0.199606	0.637808	0.999992	0.095352	0.791471	0.999968	0.0894316	0.800013	0.999941	0.105664	0.684658	0.999963	-0.0564257	0.9063	0.999986	-0.244341	0.636669	0.999997	0.0122339	0.97559	0.999984	0.108258	0.726088	0.999945	-0.117438	0.759079	0.999991	-0.00635349	0.980743	0.999957	-0.138769	0.773645	0.999923	0.16734	0.701107	0.999979	0.558325	0.229393
4180	STM14_0082.J	STM14_0082.J	CP001363	82309	82422	-	113	2	XXX	hypothetical protein		0.0711756	0.90062	0.999992	-0.0783045	0.875898	0.999968	0.137222	0.782553	0.999941	-0.0253036	0.946668	0.999963	-0.434699	0.501837	0.999986	0.290848	0.691526	0.999997	-0.482565	0.422102	0.999984	-0.64628	0.168691	0.999945	-0.202512	0.71446	0.999991	-0.146931	0.696874	0.999957	-0.413693	0.562352	0.999923	0.496954	0.43613	0.999979	-0.391191	0.592102
4181	STM14_0082.J@Antisense	STM14_0082.J	CP001363	82309	82422	-	113	1	XXX	hypothetical protein		-0.283787	0.771903	0.999992	0.0166633	0.984799	0.999968	-0.12069	0.874716	0.999941	0.092744	0.872519	0.999963	-0.0541057	0.955807	0.999986	0.390229	0.658158	0.999997	-0.0897824	0.921976	0.999984	0.253577	0.728593	0.999945	0.297369	0.689486	0.999991	0.37441	0.486509	0.999957	-0.308967	0.758531	0.999923	0.858471	0.278015	0.999979	0.410274	0.706937
4183	STM14_0083	STM14_0083	CP001363	82437	83222	-	785	25	caiD	carnitinyl-CoA dehydratase; catalyzes the dehydration of L-carnitinyl-CoA to crotonobetainyl-CoA		-0.00941141	0.964281	0.999992	0.0213739	0.901775	0.999968	-0.043158	0.818173	0.999941	-0.140975	0.35739	0.999963	-0.0288308	0.912807	0.999986	-0.0486318	0.843824	0.999997	-0.012224	0.95237	0.999984	0.0303254	0.842755	0.999945	-0.0370599	0.850402	0.999991	-0.0124288	0.929375	0.999957	-0.117773	0.656362	0.999923	-0.0368557	0.872947	0.999979	-0.0217116	0.932455
4184	STM14_0083@Antisense	STM14_0083	CP001363	82437	83222	-	785	16	caiD	carnitinyl-CoA dehydratase; catalyzes the dehydration of L-carnitinyl-CoA to crotonobetainyl-CoA		0.120077	0.693874	0.999992	0.00335097	0.989199	0.999968	0.0105677	0.966694	0.999941	-0.00636036	0.973228	0.999963	-0.0239763	0.942803	0.999986	0.210466	0.517914	0.999997	0.0621672	0.836947	0.999984	-0.0604371	0.783436	0.999945	0.00469331	0.985801	0.999991	0.0985638	0.593304	0.999957	-0.213905	0.536868	0.999923	-0.116407	0.725999	0.999979	-0.0405826	0.906049
76	Intergen_0067@-	Intergen_0067	CP001363	83223	83275	+	53	2	XXX	Intergen		0.359089	0.445477	0.999992	0.370262	0.399044	0.999968	0.1096	0.776856	0.999941	-0.0212496	0.941198	0.999963	0.108714	0.838709	0.999986	0.430036	0.398498	0.999997	-0.0947782	0.847844	0.999984	0.125562	0.746026	0.999945	0.0432193	0.914096	0.999991	-0.12091	0.671271	0.999957	-0.0256071	0.963199	0.999923	0.311174	0.540109	0.999979	-0.24015	0.65116
4185	STM14_0084	STM14_0084	CP001363	83276	84829	-	1553	41	caiC	putative crotonobetaine/carnitine-CoA ligase; similar to Escherichia coli probable crotonobetaine/carnitine-CoA ligase (AAC73148.1)		-0.0528003	0.773959	0.999992	-0.029278	0.844159	0.999968	-0.0602577	0.692553	0.999941	0.0105175	0.926869	0.999963	-0.104785	0.6515	0.999986	0.00706738	0.971238	0.999997	-0.0596072	0.730772	0.999984	-0.0283186	0.826891	0.999945	-0.0776131	0.625238	0.999991	-0.0846234	0.474485	0.999957	-0.0229596	0.920569	0.999923	0.0365	0.849666	0.999979	0.145531	0.493975
4186	STM14_0084@Antisense	STM14_0084	CP001363	83276	84829	-	1553	64	caiC	putative crotonobetaine/carnitine-CoA ligase; similar to Escherichia coli probable crotonobetaine/carnitine-CoA ligase (AAC73148.1)		0.040946	0.753025	0.999992	0.0447365	0.663718	0.999968	0.0267393	0.823684	0.999941	0.0189807	0.828839	0.999963	0.0135755	0.941355	0.999986	0.0337689	0.831154	0.999997	-0.0403509	0.743523	0.999984	-0.0429336	0.640623	0.999945	0.108351	0.382467	0.999991	0.106077	0.235457	0.999957	0.0278683	0.876134	0.999923	0.103912	0.499788	0.999979	-0.0813092	0.596282
77	Intergen_0068@+	Intergen_0068	CP001363	84830	84891	+	62	2	XXX	Intergen		0.383533	0.688231	0.999992	0.319054	0.669212	0.999968	-0.674318	0.412826	0.999941	0.0869164	0.879735	0.999963	0.137157	0.882706	0.999986	0.143621	0.887188	0.999997	0.378433	0.665199	0.999984	0.0513108	0.938744	0.999945	0.0924589	0.896703	0.999991	-0.0933645	0.863907	0.999957	0.50641	0.555529	0.999923	0.488654	0.588051	0.999979	0.00919384	0.992885
4187	STM14_0085.R	STM14_0085.R	CP001363	84892	86163	-	1271	28	caiB	Crotonobetainyl-CoA:carnitine CoA-transferase (EC 2.8.3.-); Carnitine Metabolism in Microorganisms		0.0935611	0.658571	0.999992	-0.0167122	0.925324	0.999968	-0.139051	0.437989	0.999941	-0.145989	0.272795	0.999963	-0.00206983	0.993357	0.999986	0.0229861	0.926965	0.999997	-0.052201	0.794575	0.999984	-0.0674111	0.650848	0.999945	-0.0521355	0.780471	0.999991	-0.11167	0.408939	0.999957	-0.0459493	0.84962	0.999923	0.0855016	0.70547	0.999979	-0.202693	0.415724
4188	STM14_0085.R@Antisense	STM14_0085.R	CP001363	84892	86163	-	1271	39	caiB	Crotonobetainyl-CoA:carnitine CoA-transferase (EC 2.8.3.-); Carnitine Metabolism in Microorganisms		-0.0046568	0.976832	0.999992	0.000158287	0.999094	0.999968	0.0251472	0.858221	0.999941	-0.0140458	0.89307	0.999963	0.0396294	0.85006	0.999986	0.0227145	0.902585	0.999997	-0.0919871	0.547744	0.999984	-0.0388213	0.745168	0.999945	-0.0418072	0.775792	0.999991	-0.0958633	0.366117	0.999957	0.0549293	0.787491	0.999923	0.0277349	0.876538	0.999979	0.056411	0.759595
4189	STM14_0086	STM14_0086	CP001363	86109	86246	-	137	4	XXX	hypothetical protein		0.208599	0.644755	0.999992	0.279639	0.489842	0.999968	-0.0624312	0.894064	0.999941	0.113002	0.748746	0.999963	0.249888	0.639541	0.999986	-0.0869806	0.876948	0.999997	0.175782	0.694285	0.999984	0.321605	0.362186	0.999945	0.369238	0.369092	0.999991	0.44421	0.142779	0.999957	-0.273196	0.655249	0.999923	-0.308777	0.565988	0.999979	-0.528755	0.405663
4191	STM14_0086@Antisense	STM14_0086	CP001363	86109	86246	-	137	3	XXX	hypothetical protein		0.0360091	0.960613	0.999992	2.19567e-05	0.999968	0.999968	-0.247296	0.72006	0.999941	-0.61901	0.235813	0.999963	-0.293608	0.681122	0.999986	0.38306	0.647802	0.999997	-0.0355643	0.96092	0.999984	-0.208121	0.677241	0.999945	-0.377017	0.592678	0.999991	-0.643803	0.182578	0.999957	-0.476745	0.506454	0.999923	-0.0622848	0.944322	0.999979	-0.821207	0.409312
4190	STM14_0086.J	STM14_0086.J	CP001363	86173	87351	+	1178	20	XXX	hypothetical protein		-0.145916	0.594146	0.999992	-0.118577	0.620771	0.999968	-0.251241	0.312468	0.999941	-0.17113	0.343431	0.999963	0.374557	0.224894	0.999986	0.068006	0.817252	0.999997	-0.00341458	0.989153	0.999984	0.0443568	0.821034	0.999945	-0.215899	0.36622	0.999991	-0.190068	0.262637	0.999957	0.167974	0.590221	0.999923	-0.258723	0.410601	0.999979	0.166987	0.610785
4192	STM14_0087	STM14_0087	CP001363	86221	87363	-	1142	21	caiA	crotonobetainyl-CoA dehydrogenase; catalyzes the reduction of crotonobetainyl-CoA to gamma-butyrobetainyl-CoA		0.297852	0.267615	0.999992	0.150262	0.492542	0.999968	-0.036882	0.873178	0.999941	-0.00473987	0.978462	0.999963	0.0624841	0.84915	0.999986	-0.0348106	0.898345	0.999997	0.135634	0.616871	0.999984	-0.0640851	0.751454	0.999945	-0.323123	0.195914	0.999991	-0.208488	0.24258	0.999957	0.415913	0.17673	0.999923	-0.1399	0.603685	0.999979	-0.0867419	0.76917
4193	STM14_0088	STM14_0088	CP001363	87398	88915	-	1517	57	caiT	L-carnitine/gamma-butyrobetaine antiporter; catalyzes the exchange of L-carnitine for gamma-butyrobetaine in carnitine metabolism		0.00286882	0.985194	0.999992	-0.0193547	0.880889	0.999968	-0.0674296	0.611911	0.999941	-0.0686316	0.47963	0.999963	-0.034214	0.860471	0.999986	0.150186	0.376164	0.999997	0.0152238	0.916623	0.999984	0.0489254	0.652833	0.999945	-0.0586763	0.672447	0.999991	-0.11853	0.239158	0.999957	-0.107877	0.567923	0.999923	-0.000134828	0.99936	0.999979	-0.0108271	0.951955
4196	STM14_0088@Antisense	STM14_0088	CP001363	87398	88915	-	1517	36	caiT	L-carnitine/gamma-butyrobetaine antiporter; catalyzes the exchange of L-carnitine for gamma-butyrobetaine in carnitine metabolism		0.140646	0.436264	0.999992	0.0704962	0.632675	0.999968	-0.125493	0.430134	0.999941	-0.0957292	0.417862	0.999963	0.255182	0.285593	0.999986	0.018209	0.928566	0.999997	0.145793	0.388582	0.999984	0.106205	0.402263	0.999945	-0.18769	0.278219	0.999991	-0.0600959	0.637837	0.999957	0.14466	0.527455	0.999923	0.00352164	0.985893	0.999979	0.000707479	0.997418
4194	STM14_0088.J	STM14_0088.J	CP001363	88974	89078	-	104	13	XXX	hypothetical protein		0.0697942	0.835348	0.999992	-0.0468351	0.877684	0.999968	0.0080104	0.979427	0.999941	0.118116	0.608655	0.999963	-0.0331721	0.942165	0.999986	0.0950306	0.819012	0.999997	-0.250025	0.463885	0.999984	-0.171085	0.505314	0.999945	0.065476	0.839089	0.999991	0.0767412	0.73369	0.999957	0.198827	0.648309	0.999923	0.330033	0.398744	0.999979	-0.192296	0.647061
4195	STM14_0088.J@Antisense	STM14_0088.J	CP001363	88974	89078	-	104	4	XXX	hypothetical protein		0.0733566	0.868146	0.999992	-0.0173244	0.962022	0.999968	-0.320371	0.485812	0.999941	-0.324584	0.32682	0.999963	0.2519	0.635233	0.999986	-0.160214	0.770576	0.999997	-0.411282	0.389789	0.999984	-0.438905	0.206355	0.999945	-0.321231	0.489202	0.999991	-0.223238	0.483685	0.999957	-0.241252	0.67476	0.999923	-0.452476	0.415603	0.999979	-0.846794	0.160248
4197	STM14_0089.J	STM14_0089.J	CP001363	89057	89287	+	230	4	XXX	hypothetical protein		0.170371	0.703635	0.999992	0.427102	0.32632	0.999968	0.00619456	0.989185	0.999941	0.0338413	0.923343	0.999963	-0.00948563	0.989068	0.999986	0.329085	0.54214	0.999997	-0.202177	0.670975	0.999984	0.175614	0.667982	0.999945	-0.608831	0.263919	0.999991	-0.555091	0.154021	0.999957	-0.137039	0.840414	0.999923	-0.513937	0.37929	0.999979	-0.938444	0.125286
4198	STM14_0089.J@Antisense	STM14_0089.J	CP001363	89057	89287	+	230	6	XXX	hypothetical protein		0.476012	0.330997	0.999992	0.528539	0.211628	0.999968	0.036542	0.930089	0.999941	0.180445	0.571136	0.999963	0.151884	0.762669	0.999986	-0.102473	0.840106	0.999997	0.419694	0.39121	0.999984	0.55474	0.140666	0.999945	0.394503	0.323491	0.999991	0.352761	0.247383	0.999957	-0.165625	0.744852	0.999923	-0.297873	0.557799	0.999979	-0.336375	0.550644
78	Intergen_0071@-	Intergen_0071	CP001363	89329	89395	+	67	1	XXX	Intergen		-0.811617	0.711815	0.999992	0.19336	0.913624	NA	-2.69885	0.156868	0.999941	-1.89349	0.167816	0.999963	-0.492692	0.815519	0.999986	0.239136	0.91765	NA	-0.0999954	0.956913	0.999984	0.626772	0.666408	0.999945	-0.221992	0.880553	0.999991	-0.471969	0.66758	0.999957	-0.090713	0.966689	0.999923	-0.405363	0.866409	0.999979	0.401554	0.903086
79	Intergen_0071@+	Intergen_0071	CP001363	89329	89395	+	67	5	XXX	Intergen		0.363274	0.332223	0.999992	0.239952	0.441967	0.999968	-0.183412	0.603128	0.999941	-0.00391308	0.987846	0.999963	0.0121724	0.980101	0.999986	0.101243	0.818428	0.999997	0.194583	0.601856	0.999984	0.187986	0.494739	0.999945	0.193285	0.56144	0.999991	0.0803552	0.736685	0.999957	0.0425165	0.929534	0.999923	0.349772	0.397278	0.999979	-0.179647	0.681256
4199	STM14_0090	STM14_0090	CP001363	89396	90166	+	770	19	fixA	putative electron transfer flavoprotein FixA; required for anaerobic carnitine reduction, may act to transfer electrons to crotonobetaine reductase		-0.0309519	0.90466	0.999992	0.0984422	0.649187	0.999968	-0.0851897	0.732328	0.999941	-0.0621647	0.73217	0.999963	0.11342	0.722188	0.999986	0.166121	0.577572	0.999997	-0.0855375	0.735054	0.999984	-0.0311149	0.871621	0.999945	0.08957	0.714707	0.999991	0.0666431	0.699433	0.999957	-0.00513237	0.987102	0.999923	0.0657513	0.823698	0.999979	-0.227502	0.485208
4200	STM14_0090@Antisense	STM14_0090	CP001363	89396	90166	+	770	11	fixA	putative electron transfer flavoprotein FixA; required for anaerobic carnitine reduction, may act to transfer electrons to crotonobetaine reductase		0.27264	0.341939	0.999992	0.226779	0.350833	0.999968	-0.0199607	0.937439	0.999941	-0.0351116	0.852227	0.999963	-0.0382278	0.915662	0.999986	-0.153054	0.649953	0.999997	-0.0313829	0.909423	0.999984	-0.0544525	0.797811	0.999945	-0.232607	0.385035	0.999991	-0.208084	0.268331	0.999957	-0.0314555	0.930709	0.999923	-0.0198145	0.948663	0.999979	-0.389262	0.279319
4201	STM14_0091	STM14_0091	CP001363	90182	91123	+	941	15	fixB	putative electron transfer flavoprotein FixB; involved in electron transfer during carnitine metabolism		-0.133681	0.592213	0.999992	-0.133384	0.541764	0.999968	-0.182823	0.432508	0.999941	-0.221459	0.194581	0.999963	-0.124283	0.698992	0.999986	-0.133159	0.629681	0.999997	-0.0501221	0.829711	0.999984	-0.0388431	0.83043	0.999945	-0.0180514	0.937516	0.999991	-0.105979	0.516525	0.999957	-0.168569	0.595152	0.999923	-0.158292	0.561283	0.999979	0.0509887	0.868074
4202	STM14_0091@Antisense	STM14_0091	CP001363	90182	91123	+	941	14	fixB	putative electron transfer flavoprotein FixB; involved in electron transfer during carnitine metabolism		-0.00946839	0.971998	0.999992	0.0376968	0.865357	0.999968	0.0853384	0.727439	0.999941	0.0449166	0.805607	0.999963	-0.37079	0.262618	0.999986	-0.330567	0.302543	0.999997	0.0991017	0.700839	0.999984	0.0943233	0.625843	0.999945	-0.122937	0.631837	0.999991	-0.0626152	0.72815	0.999957	-0.168044	0.594819	0.999923	-0.140523	0.63948	0.999979	0.151583	0.636437
80	Intergen_0073@+	Intergen_0073	CP001363	91124	91172	+	49	1	XXX	Intergen		-0.0793843	0.966405	0.999992	1.00618	0.491837	NA	-1.75085	0.511518	0.999941	-0.95264	0.574266	0.999963	-1.07747	0.554479	0.999986	-0.725539	0.756826	NA	-0.0225227	0.990441	0.999984	0.327502	0.832563	0.999945	0.0905985	0.965797	0.999991	0.519612	0.700919	0.999957	0.457373	0.75285	0.999923	0.158248	0.942655	0.999979	-1.49084	0.641555
4203	STM14_0092	STM14_0092	CP001363	91173	92459	+	1286	22	fixC_1	putative oxidoreductase FixC; FAD/NAD(P)-binding domain; possibly part of an electron transfer system required for anaerobic carnitine reduction		0.150255	0.493251	0.999992	0.0632156	0.727718	0.999968	-0.125856	0.511593	0.999941	0.0772566	0.616861	0.999963	-0.0743896	0.771506	0.999986	0.0188668	0.936169	0.999997	0.207206	0.305095	0.999984	0.135387	0.373345	0.999945	-0.0967877	0.627976	0.999991	0.0542907	0.708275	0.999957	0.00436801	0.985876	0.999923	-0.0249139	0.910297	0.999979	-0.156053	0.555355
4204	STM14_0092@Antisense	STM14_0092	CP001363	91173	92459	+	1286	11	fixC_1	putative oxidoreductase FixC; FAD/NAD(P)-binding domain; possibly part of an electron transfer system required for anaerobic carnitine reduction		-0.065439	0.801922	0.999992	0.0266419	0.902988	0.999968	-0.0759887	0.766068	0.999941	0.0866823	0.646391	0.999963	-0.15034	0.634348	0.999986	-0.206676	0.496733	0.999997	-0.137615	0.619924	0.999984	0.0750435	0.720405	0.999945	0.014437	0.954363	0.999991	0.0597058	0.739227	0.999957	-0.0345427	0.908989	0.999923	0.00289453	0.991878	0.999979	0.200962	0.513468
4205	STM14_0093	STM14_0093	CP001363	92456	92743	+	287	2	fixX	putative ferredoxin; similar to Escherichia coli putative ferredoxin (AAC73155.1); carnitine metabolism		0.52547	0.627911	0.999992	0.33468	0.719794	0.999968	0.641644	0.528736	0.999941	0.487358	0.512917	0.999963	0.514508	0.805347	0.999986	0.0711255	0.952872	0.999997	-0.633004	0.65678	0.999984	-1.03936	0.371671	0.999945	-0.845042	0.539421	0.999991	-0.847253	0.358684	0.999957	0.590928	0.766678	0.999923	-0.467256	0.739796	0.999979	-1.96107	0.234454
4206	STM14_0093@Antisense	STM14_0093	CP001363	92456	92743	+	287	6	fixX	putative ferredoxin; similar to Escherichia coli putative ferredoxin (AAC73155.1); carnitine metabolism		0.0821122	0.916509	0.999992	-0.250884	0.69804	0.999968	-0.163146	0.78775	0.999941	0.00675023	0.988631	0.999963	0.108518	0.885203	0.999986	0.95859	0.164328	0.999997	-0.0594144	0.94152	0.999984	-0.295752	0.609196	0.999945	-0.493919	0.434871	0.999991	-0.0752543	0.868904	0.999957	0.442013	0.532442	0.999923	0.0104064	0.9887	0.999979	-0.168538	0.85576
81	Intergen_0074@-	Intergen_0074	CP001363	92744	92889	+	146	2	XXX	Intergen		-0.164528	0.75616	0.999992	0.234754	0.596461	0.999968	-0.0147353	0.97774	0.999941	0.0283508	0.940833	0.999963	0.0929749	0.879786	0.999986	0.0549473	0.939318	0.999997	-0.195021	0.718085	0.999984	0.185357	0.646091	0.999945	-0.392025	0.504761	0.999991	-0.404772	0.319031	0.999957	-0.159864	0.80442	0.999923	0.350062	0.591084	0.999979	0.243603	0.707904
4207	STM14_0094.J	STM14_0094.J	CP001363	92806	94230	+	1424	29	yaaU	sugar transporter, putative		0.144327	0.411622	0.999992	0.0191666	0.899651	0.999968	0.0947253	0.566268	0.999941	0.0469333	0.709234	0.999963	0.0257981	0.908803	0.999986	0.0218016	0.916194	0.999997	-0.0395188	0.819916	0.999984	-0.0871344	0.504326	0.999945	-0.0277618	0.871531	0.999991	0.0286888	0.814259	0.999957	-0.0929922	0.674314	0.999923	-0.049847	0.812831	0.999979	-0.161833	0.4392
4208	STM14_0094.J@Antisense	STM14_0094.J	CP001363	92806	94230	+	1424	25	yaaU	sugar transporter, putative		0.0517771	0.808885	0.999992	0.0295613	0.86551	0.999968	-0.0479435	0.828019	0.999941	-0.055023	0.738606	0.999963	-0.061603	0.816448	0.999986	-0.00567593	0.981287	0.999997	0.0829888	0.687431	0.999984	-0.00229069	0.988385	0.999945	0.0408845	0.847975	0.999991	-0.0045191	0.976834	0.999957	-0.219568	0.408762	0.999923	0.0700786	0.766187	0.999979	-0.119543	0.641004
82	Intergen_0075@-	Intergen_0075	CP001363	94231	94318	+	88	5	XXX	Intergen		-0.372589	0.393994	0.999992	-0.393443	0.299778	0.999968	-0.429739	0.301891	0.999941	-0.243129	0.42677	0.999963	0.183512	0.725437	0.999986	-0.246009	0.608268	0.999997	-0.323135	0.439482	0.999984	-0.119519	0.704252	0.999945	-0.251991	0.544821	0.999991	-0.276896	0.350675	0.999957	0.103464	0.843804	0.999923	0.0185417	0.966649	0.999979	0.222827	0.679742
83	Intergen_0075@+	Intergen_0075	CP001363	94231	94318	+	88	1	XXX	Intergen		0.180062	0.866458	0.999992	0.254856	0.772848	0.999968	0.994189	0.398647	0.999941	0.241693	0.768849	0.999963	-1.82788	0.281926	0.999986	-1.47606	0.251567	0.999997	-0.345299	0.763938	0.999984	-0.279931	0.743777	0.999945	-0.53915	0.732232	0.999991	-0.126829	0.883609	0.999957	0.202765	0.872045	0.999923	-1.20796	0.273956	0.999979	-0.922552	0.544323
4209	STM14_0095	STM14_0095	CP001363	94319	94549	+	230	2	XXX	putative outer membrane lipoprotein		0.240589	0.762743	0.999992	0.512624	0.451273	0.999968	-0.101168	0.885373	0.999941	-0.0531885	0.918415	0.999963	0.0856758	0.916597	0.999986	-0.771159	0.48164	0.999997	0.153874	0.845681	0.999984	0.301587	0.629212	0.999945	-0.448192	0.559972	0.999991	0.0315242	0.950966	0.999957	-0.056526	0.946701	0.999923	-0.167823	0.858443	0.999979	-0.140836	0.881112
4210	STM14_0095@Antisense	STM14_0095	CP001363	94319	94549	+	230	12	XXX	putative outer membrane lipoprotein		0.198265	0.546063	0.999992	0.256973	0.339779	0.999968	0.0344123	0.904223	0.999941	0.0959533	0.664791	0.999963	0.167946	0.673469	0.999986	0.0448351	0.901262	0.999997	0.0564272	0.861162	0.999984	-0.0261285	0.917242	0.999945	0.0367424	0.899631	0.999991	0.119781	0.574044	0.999957	0.00782099	0.984508	0.999923	0.00339775	0.992283	0.999979	-0.142842	0.719821
84	Intergen_0076@-	Intergen_0076	CP001363	94550	94842	+	293	28	XXX	Intergen		-0.0970436	0.661362	0.999992	-0.0480975	0.796117	0.999968	0.118004	0.565938	0.999941	0.151712	0.313557	0.999963	0.0613159	0.819928	0.999986	0.04405	0.863075	0.999997	-0.0841091	0.688775	0.999984	-0.0561971	0.728109	0.999945	0.0838259	0.693205	0.999991	0.148426	0.323519	0.999957	0.150567	0.561844	0.999923	0.103872	0.673147	0.999979	0.00739026	0.977978
85	Intergen_0076@+	Intergen_0076	CP001363	94550	94842	+	293	29	XXX	Intergen		0.0649189	0.790588	0.999992	-0.07607	0.705487	0.999968	0.105596	0.613646	0.999941	0.0383443	0.805366	0.999963	0.0864662	0.758443	0.999986	-0.0244801	0.929301	0.999997	-0.0623255	0.801704	0.999984	-0.184043	0.31822	0.999945	-0.0617129	0.781637	0.999991	-0.101255	0.518963	0.999957	-0.0753691	0.796218	0.999923	0.0161206	0.951891	0.999979	-0.0203175	0.942411
4211	STM14_0096	STM14_0096	CP001363	94843	95259	+	416	25	XXX	putative secreted protein		0.137593	0.514684	0.999992	0.0966197	0.578508	0.999968	0.138806	0.480274	0.999941	0.179817	0.222119	0.999963	-0.127691	0.620489	0.999986	-0.121412	0.606669	0.999997	-0.0319587	0.878353	0.999984	-0.0292313	0.852254	0.999945	0.152295	0.46299	0.999991	0.0781133	0.595507	0.999957	0.0493838	0.841431	0.999923	-0.377075	0.116915	0.999979	-0.125116	0.619019
4214	STM14_0096@Antisense	STM14_0096	CP001363	94843	95259	+	416	32	XXX	putative secreted protein		0.101775	0.619112	0.999992	0.169244	0.295299	0.999968	0.0744323	0.66429	0.999941	0.0664468	0.595985	0.999963	-0.0229369	0.921703	0.999986	0.0746746	0.736801	0.999997	0.162574	0.363064	0.999984	0.136926	0.307216	0.999945	0.278061	0.0993517	0.999991	0.218556	0.0722515	0.999957	-0.0212249	0.924629	0.999923	-0.188164	0.402981	0.999979	0.127775	0.578603
4212	STM14_0096.J	STM14_0096.J	CP001363	95208	95360	+	152	13	XXX	hypothetical protein		0.0200551	0.952812	0.999992	-0.0564318	0.837424	0.999968	-0.260501	0.455056	0.999941	-0.0493567	0.844758	0.999963	-0.383872	0.341651	0.999986	4.6684e-05	0.999901	0.999997	0.0549551	0.869711	0.999984	-0.0684335	0.78096	0.999945	0.21183	0.496094	0.999991	0.0910482	0.680012	0.999957	-0.0100495	0.979351	0.999923	0.0538275	0.88069	0.999979	-0.00278562	0.994377
4213	STM14_0096.J@Antisense	STM14_0096.J	CP001363	95208	95360	+	152	2	XXX	hypothetical protein		0.136145	0.761535	0.999992	0.117866	0.7518	0.999968	-0.0136835	0.972909	0.999941	-0.0170472	0.954573	0.999963	0.47137	0.360156	0.999986	0.667492	0.207909	0.999997	0.0605053	0.891435	0.999984	0.0560745	0.865548	0.999945	0.164277	0.68008	0.999991	0.103466	0.715408	0.999957	0.27397	0.601437	0.999923	0.521225	0.304044	0.999979	0.14585	0.777827
4215	STM14_0097	STM14_0097	CP001363	95263	95379	-	116	17	XXX	hypothetical protein		-0.201982	0.521185	0.999992	-0.22024	0.3884	0.999968	-0.12283	0.663241	0.999941	-0.0833348	0.68358	0.999963	-0.356925	0.316423	0.999986	-0.154553	0.63711	0.999997	-0.0804975	0.790044	0.999984	-0.0997904	0.65168	0.999945	-0.0581546	0.836315	0.999991	-0.132079	0.505764	0.999957	0.0109601	0.973541	0.999923	-0.342442	0.295772	0.999979	0.280153	0.452152
86	Intergen_0077@-	Intergen_0077	CP001363	95380	95482	+	103	13	XXX	Intergen		0.0130782	0.959359	0.999992	-0.109179	0.614025	0.999968	-0.221765	0.355041	0.999941	-0.0518761	0.777071	0.999963	-0.087957	0.77675	0.999986	-0.146355	0.628282	0.999997	0.122478	0.618286	0.999984	0.0519927	0.779763	0.999945	0.0311143	0.894711	0.999991	0.00588563	0.971563	0.999957	-0.091188	0.763106	0.999923	0.120248	0.662608	0.999979	-0.187447	0.555952
87	Intergen_0077@+	Intergen_0077	CP001363	95380	95482	+	103	13	XXX	Intergen		-0.0460788	0.848413	0.999992	0.0161412	0.937075	0.999968	0.29192	0.201912	0.999941	0.232592	0.175144	0.999963	-0.0276692	0.927663	0.999986	0.177604	0.522985	0.999997	-0.135902	0.570958	0.999984	-0.0861305	0.640263	0.999945	0.320471	0.169937	0.999991	0.181929	0.297748	0.999957	0.0482654	0.870164	0.999923	-0.00117584	0.996613	0.999979	-0.265584	0.390955
4216	STM14_0098	STM14_0098	CP001363	95483	95773	-	290	18	XXX	putative secreted protein		0.0969363	0.71135	0.999992	0.171006	0.422328	0.999968	0.209552	0.349053	0.999941	0.118266	0.478806	0.999963	0.475389	0.148441	0.999986	-0.0970717	0.722691	0.999997	0.00313223	0.990462	0.999984	0.0277683	0.88635	0.999945	0.316191	0.166667	0.999991	0.118168	0.48916	0.999957	0.297858	0.360725	0.999923	-0.269797	0.323287	0.999979	-0.419278	0.225988
4217	STM14_0098@Antisense	STM14_0098	CP001363	95483	95773	-	290	18	XXX	putative secreted protein		-0.257556	0.408354	0.999992	-0.245764	0.342749	0.999968	0.208249	0.488507	0.999941	0.261146	0.233323	0.999963	-0.268273	0.456129	0.999986	0.0905139	0.800039	0.999997	-0.113496	0.701797	0.999984	-0.201431	0.38283	0.999945	0.0794402	0.792234	0.999991	0.20876	0.322435	0.999957	-0.222053	0.54101	0.999923	0.272757	0.41065	0.999979	0.16846	0.666557
88	Intergen_0078@-	Intergen_0078	CP001363	95774	95982	+	209	39	XXX	Intergen		-0.0470311	0.769117	0.999992	-0.0228482	0.861455	0.999968	-0.0867925	0.564347	0.999941	-0.0769962	0.486144	0.999963	-0.105599	0.649351	0.999986	-0.295474	0.138537	0.999997	-0.0434603	0.778551	0.999984	-0.0526492	0.657417	0.999945	-0.144148	0.35557	0.999991	-0.140807	0.202426	0.999957	0.0331875	0.875503	0.999923	-0.0779127	0.659566	0.999979	-0.163113	0.399195
89	Intergen_0078@+	Intergen_0078	CP001363	95774	95982	+	209	23	XXX	Intergen		-0.0529079	0.833116	0.999992	0.122765	0.572464	0.999968	-0.19394	0.403362	0.999941	-0.0830051	0.624828	0.999963	-0.0133505	0.962773	0.999986	0.285649	0.314835	0.999997	-0.00398782	0.986805	0.999984	0.149198	0.429728	0.999945	-0.0866058	0.706747	0.999991	-0.104973	0.524838	0.999957	-0.188269	0.512124	0.999923	0.127092	0.650944	0.999979	0.220745	0.475964
4218	STM14_0099	STM14_0099	CP001363	95983	96177	+	194	4	XXX	putative inner membrane protein		-0.0851967	0.902838	0.999992	-0.0761255	0.894131	0.999968	-0.677367	0.338253	0.999941	-0.702769	0.179684	0.999963	0.368958	0.702566	0.999986	0.14318	0.889987	0.999997	-0.346542	0.630655	0.999984	-0.104754	0.838682	0.999945	-0.264725	0.686502	0.999991	-0.174781	0.698024	0.999957	0.220704	0.811679	0.999923	0.389319	0.669395	0.999979	-0.5056	0.580472
4219	STM14_0099@Antisense	STM14_0099	CP001363	95983	96177	+	194	19	XXX	putative inner membrane protein		-0.00610941	0.980082	0.999992	0.00268552	0.989988	0.999968	0.178925	0.418834	0.999941	0.216602	0.190908	0.999963	-0.1728	0.592144	0.999986	0.0194812	0.944276	0.999997	-0.141168	0.571317	0.999984	-0.109749	0.573233	0.999945	0.0414048	0.859073	0.999991	0.0350241	0.830622	0.999957	-0.115356	0.721342	0.999923	0.0587608	0.822565	0.999979	0.196615	0.493938
90	Intergen_0079@-	Intergen_0079	CP001363	96178	96670	+	493	19	XXX	Intergen		-0.0824932	0.752451	0.999992	0.179344	0.446722	0.999968	-0.25045	0.314629	0.999941	-0.114846	0.5408	0.999963	-0.304292	0.343598	0.999986	0.209328	0.47592	0.999997	-0.147105	0.568236	0.999984	0.10385	0.621404	0.999945	0.0602	0.803795	0.999991	0.0855168	0.617582	0.999957	-0.00429732	0.988769	0.999923	-0.0129702	0.964809	0.999979	-0.0218727	0.946165
91	Intergen_0079@+	Intergen_0079	CP001363	96178	96670	+	493	14	XXX	Intergen		-0.408309	0.213991	0.999992	-0.371209	0.171245	0.999968	-0.101027	0.74596	0.999941	-0.170581	0.463167	0.999963	0.0472701	0.907676	0.999986	0.223589	0.558142	0.999997	-0.136481	0.663176	0.999984	-0.182959	0.435508	0.999945	0.049114	0.873757	0.999991	0.021516	0.921036	0.999957	-0.189022	0.661586	0.999923	0.365697	0.334318	0.999979	-0.156448	0.721339
4220	STM14_0100	STM14_0100	CP001363	96671	98560	+	1889	141	XXX	putative sulfatase; similar to Escherichia coli putative sulfatase (AAC76701.1)		0.0585239	0.537686	0.999992	0.0647491	0.369116	0.999968	0.0212423	0.792677	0.999941	0.0211107	0.715553	0.999963	0.152128	0.296287	0.999986	-0.00321857	0.976004	0.999997	0.107659	0.206241	0.999984	0.0636267	0.332734	0.999945	-0.0491038	0.573664	0.999991	-0.0592781	0.356134	0.999957	0.0831507	0.545072	0.999923	0.0347041	0.74424	0.999979	0.0449418	0.670991
4221	STM14_0100@Antisense	STM14_0100	CP001363	96671	98560	+	1889	148	XXX	putative sulfatase; similar to Escherichia coli putative sulfatase (AAC76701.1)		0.048804	0.606947	0.999992	0.052607	0.490594	0.999968	-0.00415832	0.958364	0.999941	-0.0212228	0.710998	0.999963	0.0282096	0.841794	0.999986	0.010211	0.924347	0.999997	-0.0210604	0.802415	0.999984	-0.0495895	0.434444	0.999945	0.0966191	0.263433	0.999991	0.068852	0.284223	0.999957	-0.0839155	0.53183	0.999923	-0.0591477	0.576672	0.999979	0.0327168	0.756716
92	Intergen_0080@-	Intergen_0080	CP001363	98561	98643	+	83	1	XXX	Intergen		0.201388	0.859637	0.999992	0.271448	0.790013	0.999968	0.284731	0.778589	0.999941	0.0350909	0.968711	0.999963	-0.325	0.775265	0.999986	-0.274243	0.828766	0.999997	0.359474	0.725767	0.999984	0.430794	0.601576	0.999945	0.556623	0.57176	0.999991	0.580433	0.431696	0.999957	-0.955524	0.437523	0.999923	0.178498	0.87569	0.999979	0.0813943	0.949698
93	Intergen_0080@+	Intergen_0080	CP001363	98561	98643	+	83	6	XXX	Intergen		-0.368628	0.204915	0.999992	-0.101161	0.692706	0.999968	0.0471432	0.859597	0.999941	0.157702	0.424022	0.999963	0.290017	0.41797	0.999986	-0.293152	0.389805	0.999997	-0.154198	0.573034	0.999984	-0.0947229	0.66364	0.999945	-0.122026	0.667343	0.999991	-0.134991	0.5031	0.999957	-0.00536815	0.988565	0.999923	-0.10919	0.728101	0.999979	0.191371	0.593798
4222	STM14_0101	STM14_0101	CP001363	98644	98802	-	158	4	XXX	hypothetical protein		-0.0337719	0.938611	0.999992	-0.139154	0.703994	0.999968	-0.0226848	0.960389	0.999941	0.0604642	0.855426	0.999963	-0.195328	0.715309	0.999986	0.25954	0.604533	0.999997	-0.186814	0.665698	0.999984	-0.166171	0.599327	0.999945	0.154264	0.721048	0.999991	0.379791	0.207077	0.999957	-0.0813398	0.879096	0.999923	-0.226128	0.660778	0.999979	-0.759902	0.210092
4223	STM14_0102	STM14_0102	CP001363	98738	99019	+	281	15	XXX	hypothetical protein		0.0494046	0.850474	0.999992	0.101104	0.637727	0.999968	-0.050761	0.834336	0.999941	-0.00984696	0.955517	0.999963	0.14388	0.642549	0.999986	0.365575	0.220106	0.999997	0.0592593	0.81523	0.999984	-0.0167372	0.931452	0.999945	-0.00173726	0.994438	0.999991	0.0148301	0.931819	0.999957	0.301453	0.312419	0.999923	0.58145	0.0460931	0.999979	0.0370183	0.906921
4224	STM14_0102@Antisense	STM14_0102	CP001363	98738	99019	+	281	2	XXX	hypothetical protein		0.907158	0.467454	0.999992	-0.174831	0.892546	0.999968	-0.599479	0.392441	0.999941	-0.373821	0.512299	0.999963	-0.577389	0.47394	0.999986	-0.103516	0.909545	0.999997	0.266295	0.766532	0.999984	-0.218487	0.717064	0.999945	0.191982	0.759838	0.999991	0.453124	0.336658	0.999957	-1.32484	0.124152	0.999923	-0.537358	0.553756	0.999979	-0.52349	0.577371
4225	STM14_0103	STM14_0103	CP001363	98967	99497	+	530	8	kefF	glutathione-regulated potassium-efflux system ancillary protein KefF; Required for full activity of KefC, a potassium-proton antiporter		0.175494	0.610065	0.999992	-0.07556	0.796989	0.999968	0.00211022	0.99399	0.999941	-0.104819	0.633729	0.999963	0.128399	0.734683	0.999986	0.16129	0.670869	0.999997	0.313599	0.335265	0.999984	0.203452	0.396629	0.999945	-0.41162	0.214326	0.999991	-0.139983	0.548019	0.999957	-0.0256325	0.946226	0.999923	0.168344	0.643898	0.999979	0.189013	0.636414
4226	STM14_0103@Antisense	STM14_0103	CP001363	98967	99497	+	530	14	kefF	glutathione-regulated potassium-efflux system ancillary protein KefF; Required for full activity of KefC, a potassium-proton antiporter		-0.267978	0.351623	0.999992	-0.317029	0.231804	0.999968	0.0106064	0.96656	0.999941	-0.077893	0.679361	0.999963	0.045126	0.888734	0.999986	0.0113622	0.971589	0.999997	-0.0639646	0.801847	0.999984	0.0868869	0.658865	0.999945	-0.137859	0.59778	0.999991	-0.187138	0.307244	0.999957	-0.070216	0.827793	0.999923	0.0784842	0.797397	0.999979	0.0880687	0.80253
4227	STM14_0104	STM14_0104	CP001363	99490	101352	+	1862	20	kefC	glutathione-regulated potassium-efflux system protein KefC; transport system that facilitates potassium-efflux		0.283926	0.230977	0.999992	0.347592	0.0771312	0.999968	-0.0848551	0.703701	0.999941	-0.0780309	0.629542	0.999963	-0.107564	0.713337	0.999986	0.321558	0.248338	0.999997	-0.0125316	0.959025	0.999984	-0.00875959	0.961872	0.999945	0.0607744	0.781583	0.999991	0.0576245	0.707283	0.999957	-0.144836	0.610443	0.999923	-0.0336669	0.902786	0.999979	-0.305598	0.286577
4228	STM14_0104@Antisense	STM14_0104	CP001363	99490	101352	+	1862	25	kefC	glutathione-regulated potassium-efflux system protein KefC; transport system that facilitates potassium-efflux		0.0166442	0.928712	0.999992	-0.00594337	0.968778	0.999968	-0.165752	0.322599	0.999941	-0.113267	0.403872	0.999963	0.0985165	0.668647	0.999986	-0.115932	0.585803	0.999997	-0.111865	0.540498	0.999984	-0.143509	0.295568	0.999945	-0.0751477	0.662567	0.999991	-0.0318882	0.811718	0.999957	-0.0213587	0.92514	0.999923	0.108637	0.590971	0.999979	0.00642213	0.976907
4229	STM14_0105.J	STM14_0105.J	CP001363	101349	101591	-	242	1	XXX	hypothetical protein		0.197922	0.854842	0.999992	0.465146	0.616064	0.999968	-0.474987	0.740247	0.999941	-0.515431	0.625506	0.999963	-0.503546	0.728793	0.999986	0.703977	0.635046	0.999997	-0.857109	0.492429	0.999984	-0.587715	0.548009	0.999945	-0.249531	0.848254	0.999991	-0.885663	0.401273	0.999957	0.313473	0.795976	0.999923	0.168009	0.962987	0.999979	-0.413679	0.761227
4230	STM14_0106	STM14_0106	CP001363	101551	102030	+	479	1	folA	dihydrofolate reductase; catalyzes the reduction of dihydrofolate to tetrahydrofolate		-0.134698	0.848801	0.999992	0.590024	0.318086	0.999968	-0.151867	0.86207	0.999941	-0.936732	0.181681	0.999963	-0.394176	0.674438	0.999986	-0.831986	0.449836	0.999997	-0.438746	0.54409	0.999984	-0.326964	0.570364	0.999945	-0.26162	0.774571	0.999991	-0.413189	0.484216	0.999957	-0.247349	0.782812	0.999923	-0.586154	0.510616	0.999979	0.448418	0.580877
94	Intergen_0082@-	Intergen_0082	CP001363	102031	102135	+	105	3	XXX	Intergen		-0.0523776	0.941875	0.999992	-0.292268	0.595954	0.999968	-0.293698	0.66227	0.999941	0.09418	0.850606	0.999963	0.00976798	0.991075	0.999986	0.224889	0.775591	0.999997	-0.149336	0.833018	0.999984	-0.380796	0.440414	0.999945	-0.0248115	0.968789	0.999991	0.0739177	0.875947	0.999957	0.305447	0.693664	0.999923	0.162567	0.82989	0.999979	0.117007	0.892863
95	Intergen_0082@+	Intergen_0082	CP001363	102031	102135	+	105	5	XXX	Intergen		-0.388037	0.357138	0.999992	-0.580935	0.118572	0.999968	0.144129	0.715732	0.999941	0.178083	0.549449	0.999963	-0.163726	0.756244	0.999986	-0.11501	0.817796	0.999997	-0.268808	0.509356	0.999984	-0.298219	0.324365	0.999945	0.266573	0.497769	0.999991	0.193623	0.502444	0.999957	-0.137076	0.786016	0.999923	-0.433213	0.391661	0.999979	-0.102715	0.851996
4231	STM14_0107	STM14_0107	CP001363	102136	102984	-	848	12	apaH	diadenosine tetraphosphatase; hydrolyzes P(1),P(4)-bis(5'-adenosyl) tetraphosphate to form 2 ADP		-0.310868	0.607174	0.999992	-0.29046	0.605486	0.999968	-0.194427	0.732145	0.999941	-0.0913287	0.823875	0.999963	-0.147493	0.895492	0.999986	0.309054	0.805977	0.999997	0.219538	0.690835	0.999984	0.379024	0.387403	0.999945	-0.361209	0.54907	0.999991	-0.108286	0.7921	0.999957	0.489496	0.623031	0.999923	0.629779	0.560253	0.999979	0.106601	0.887203
4232	STM14_0107@Antisense	STM14_0107	CP001363	102136	102984	-	848	6	apaH	diadenosine tetraphosphatase; hydrolyzes P(1),P(4)-bis(5'-adenosyl) tetraphosphate to form 2 ADP		0.110427	0.894777	0.999992	-0.0214453	0.977342	0.999968	0.375631	0.653316	0.999941	0.653523	0.285875	0.999963	-0.205906	0.904063	0.999986	-0.612382	0.761093	NA	0.447197	0.545337	0.999984	0.321297	0.59182	0.999945	0.144469	0.872352	0.999991	0.378316	0.541803	0.999957	-1.74858	0.347365	0.999923	0.979884	0.489976	0.999979	-0.0324306	0.974644
4233	STM14_0108	STM14_0108	CP001363	102995	103372	-	377	11	apaG	ApaG; protein associated with Co2+ and Mg2+ efflux		-0.167862	0.67117	0.999992	-0.129422	0.688296	0.999968	0.180168	0.579339	0.999941	0.241397	0.330764	0.999963	-0.0227289	0.961716	0.999986	-0.0149616	0.970251	0.999997	0.219354	0.546486	0.999984	0.129335	0.642113	0.999945	0.00667303	0.984495	0.999991	0.134034	0.58526	0.999957	0.186085	0.687663	0.999923	0.0975556	0.797697	0.999979	0.356424	0.432384
4234	STM14_0108@Antisense	STM14_0108	CP001363	102995	103372	-	377	14	apaG	ApaG; protein associated with Co2+ and Mg2+ efflux		-0.000989437	0.997194	0.999992	-0.0291675	0.905317	0.999968	-0.00305092	0.989783	0.999941	0.0612563	0.727504	0.999963	-0.14983	0.617612	0.999986	-0.193317	0.470319	0.999997	-0.0838864	0.764786	0.999984	0.0522395	0.805862	0.999945	-0.0826223	0.736896	0.999991	0.0656759	0.70825	0.999957	0.205699	0.473232	0.999923	-0.0372255	0.883754	0.999979	0.210081	0.504367
4235	STM14_0109	STM14_0109	CP001363	103375	104196	-	821	4	ksgA	dimethyladenosine transferase; catalyzes the transfer of a total of four methyl groups from S-adenosyl-l-methionine (S-AdoMet) to two adjacent adenosine bases A1518 and A1519 in 16S rRNA; mutations in ksgA causes resistance to the translation initiation inhibitor kasugamycin		-0.227147	0.724446	0.999992	0.260023	0.635822	0.999968	0.219485	0.691862	0.999941	0.345893	0.416465	0.999963	0.0641326	0.92881	0.999986	0.278403	0.685447	0.999997	-0.33144	0.593047	0.999984	0.0340404	0.944878	0.999945	-0.0270914	0.966877	0.999991	-0.00566021	0.990596	0.999957	-0.0432904	0.952314	0.999923	0.131974	0.849993	0.999979	0.031012	0.969388
4236	STM14_0109@Antisense	STM14_0109	CP001363	103375	104196	-	821	1	ksgA	dimethyladenosine transferase; catalyzes the transfer of a total of four methyl groups from S-adenosyl-l-methionine (S-AdoMet) to two adjacent adenosine bases A1518 and A1519 in 16S rRNA; mutations in ksgA causes resistance to the translation initiation inhibitor kasugamycin		NA	NA	NA	NA	NA	NA	NA	NA	NA	NA	NA	NA	NA	NA	NA	NA	NA	NA	NA	NA	NA	NA	NA	NA	NA	NA	NA	NA	NA	NA	NA	NA	NA	NA	NA	NA	NA	NA
4237	STM14_0110	STM14_0110	CP001363	104193	105182	-	989	16	pdxA_1	4-hydroxythreonine-4-phosphate dehydrogenase; NAD-dependent; catalyzes the oxidation of 4-(phosphohydroxy)-L-threonine into 2-amino-3-oxo-4-(phosphohydroxy)butyric acid which then decarboxylates to form 1-amino-3-(phosphohydroxy)propan-2-one (3-amino-2-oxopropyl phosphate)		-0.039543	0.86476	0.999992	-0.0315563	0.86771	0.999968	0.133664	0.532734	0.999941	0.084297	0.603652	0.999963	-0.0401325	0.887212	0.999986	0.045474	0.864254	0.999997	-0.079623	0.721817	0.999984	-0.0868065	0.603715	0.999945	0.265948	0.21883	0.999991	0.254166	0.0988855	0.999957	-0.0608067	0.828824	0.999923	0.250265	0.32479	0.999979	0.0936758	0.736893
4238	STM14_0110@Antisense	STM14_0110	CP001363	104193	105182	-	989	27	pdxA_1	4-hydroxythreonine-4-phosphate dehydrogenase; NAD-dependent; catalyzes the oxidation of 4-(phosphohydroxy)-L-threonine into 2-amino-3-oxo-4-(phosphohydroxy)butyric acid which then decarboxylates to form 1-amino-3-(phosphohydroxy)propan-2-one (3-amino-2-oxopropyl phosphate)		0.177157	0.446292	0.999992	0.255346	0.192511	0.999968	0.00278977	0.990014	0.999941	0.112778	0.499058	0.999963	-0.01282	0.967146	0.999986	-0.145369	0.602301	0.999997	-0.150968	0.528111	0.999984	-0.0858327	0.639113	0.999945	-0.108267	0.641958	0.999991	-0.0182445	0.912949	0.999957	0.116259	0.69833	0.999923	-0.119119	0.661735	0.999979	-0.0880137	0.750738
4239	STM14_0111	STM14_0111	CP001363	105182	106468	-	1286	5	surA	peptidyl-prolyl cis-trans isomerase SurA; Chaperone involved in the folding of extracytoplasmic proteins, especially OmpA, OmpF and LamB		-1.42473	0.231779	0.999992	-2.00409	0.0526808	0.999968	-1.49909	0.200615	0.999941	-1.59194	0.123734	0.999963	-2.8902	0.193303	0.999986	-2.60032	0.267221	NA	-0.890242	0.390559	0.999984	-1.15474	0.133625	0.999945	-0.49623	0.62838	0.999991	-0.72735	0.391999	0.999957	-0.651895	0.698536	0.999923	-1.54554	0.445653	0.999979	0.00335999	0.998439
4240	STM14_0111@Antisense	STM14_0111	CP001363	105182	106468	-	1286	16	surA	peptidyl-prolyl cis-trans isomerase SurA; Chaperone involved in the folding of extracytoplasmic proteins, especially OmpA, OmpF and LamB		-0.475242	0.521892	0.999992	-0.0547943	0.930965	0.999968	-1.73044	0.0136316	0.999941	-1.3146	0.025216	0.999963	-3.79143	0.0245077	0.999986	-5.95966	0.00111491	0.199713	-0.0806044	0.904126	0.999984	0.0625466	0.906564	0.999945	-1.12011	0.0932019	0.999991	-0.589256	0.242652	0.999957	-0.872708	0.470531	0.999923	-2.05081	0.0949624	0.999979	-2.62937	0.0630941
4241	STM14_0112	STM14_0112	CP001363	106522	108882	-	2360	1	imp	organic solvent tolerance protein; determines N-hexane tolerance and is involved in outer membrane permeability		NA	NA	NA	NA	NA	NA	NA	NA	NA	NA	NA	NA	NA	NA	NA	NA	NA	NA	NA	NA	NA	NA	NA	NA	NA	NA	NA	NA	NA	NA	NA	NA	NA	NA	NA	NA	NA	NA
4243	STM14_0112@Antisense	STM14_0112	CP001363	106522	108882	-	2360	3	imp	organic solvent tolerance protein; determines N-hexane tolerance and is involved in outer membrane permeability		-0.340071	0.615372	0.999992	-0.710005	0.232069	0.999968	-0.231071	0.714707	0.999941	-0.380415	0.418673	0.999963	0.456871	0.607489	0.999986	0.507594	0.532683	0.999997	-0.376002	0.569821	0.999984	-0.368262	0.443715	0.999945	-0.131058	0.837027	0.999991	-0.0928568	0.829859	0.999957	0.439804	0.625033	0.999923	0.287266	0.724802	0.999979	0.203126	0.80932
4242	STM14_0112.J	STM14_0112.J	CP001363	108863	109015	+	152	5	XXX	hypothetical protein		0.239758	0.652052	0.999992	0.286327	0.502551	0.999968	-0.41152	0.422543	0.999941	-0.434801	0.232798	0.999963	-0.0296847	0.957966	0.999986	-0.561967	0.340163	0.999997	0.387054	0.458002	0.999984	0.237575	0.539645	0.999945	0.112757	0.821234	0.999991	-0.0497391	0.883195	0.999957	0.161712	0.767922	0.999923	-0.0195986	0.970369	0.999979	-0.570839	0.404894
4244	STM14_0113	STM14_0113	CP001363	108892	109053	-	161	3	XXX	hypothetical protein		-0.488946	0.514794	0.999992	-0.389037	0.563562	0.999968	-0.116045	0.8996	0.999941	0.0224741	0.976182	0.999963	-0.339735	0.695458	0.999986	-0.382751	0.685693	0.999997	-0.152181	0.823488	0.999984	-0.293742	0.625023	0.999945	0.58773	0.489497	0.999991	0.741259	0.251078	0.999957	-0.36209	0.675212	0.999923	-0.222139	0.796754	0.999979	-1.41003	0.246559
4245	STM14_0113@Antisense	STM14_0113	CP001363	108892	109053	-	161	1	XXX	hypothetical protein		0.11776	0.899476	0.999992	0.779472	0.343284	0.999968	-0.423473	0.628895	0.999941	-0.511484	0.446177	0.999963	-0.158257	0.862768	0.999986	-0.204234	0.940964	0.999997	0.116973	0.900168	0.999984	0.711558	0.345497	0.999945	0.0588987	0.942206	0.999991	0.226218	0.682667	0.999957	-0.578908	0.546006	0.999923	0.577236	0.831037	0.999979	-0.37492	0.75032
96	Intergen_0086@-	Intergen_0086	CP001363	109054	109135	+	82	1	XXX	Intergen		-0.69016	0.526633	0.999992	-0.507824	0.565069	0.999968	-0.0376083	0.965972	0.999941	-0.0328729	0.963028	0.999963	-0.00824112	0.995545	0.999986	-0.0857657	0.947931	0.999997	0.35079	0.700806	0.999984	-0.0231789	0.975744	0.999945	-0.312808	0.743645	0.999991	0.0198613	0.97662	0.999957	0.895464	0.480428	0.999923	-0.925071	0.542243	0.999979	-0.851203	0.631146
97	Intergen_0086@+	Intergen_0086	CP001363	109054	109135	+	82	3	XXX	Intergen		-0.194231	0.805249	0.999992	-0.458192	0.331893	0.999968	-0.300175	0.610254	0.999941	-0.390668	0.373048	0.999963	0.0123852	0.985669	0.999986	-0.0170269	0.97854	0.999997	-0.522822	0.342453	0.999984	-0.409455	0.303538	0.999945	0.266144	0.628297	0.999991	0.256072	0.500948	0.999957	0.0170927	0.979879	0.999923	-0.963654	0.231572	0.999979	-0.317598	0.658987
4246	STM14_0114	STM14_0114	CP001363	109136	109948	+	812	10	djlA	DNA-J like membrane chaperone protein; functions as a co-chaperone with DnaK; involved in regulation of colanic acid capsule; inner membrane protein; dimerized via transmembrane domain; J-like domain is cytoplasmic and can functionally substitute for DnaJ; stimulates synthesis of colanic acid mucoid capsule through the RcsB/C signal transduction system		0.00673726	0.983659	0.999992	0.0152315	0.956109	0.999968	-0.261206	0.356063	0.999941	-0.249817	0.23337	0.999963	-0.0572427	0.88251	0.999986	-0.0562021	0.879708	0.999997	0.430477	0.149662	0.999984	0.29982	0.22613	0.999945	-0.131012	0.648606	0.999991	-0.165459	0.416457	0.999957	0.103751	0.77985	0.999923	0.0809872	0.81549	0.999979	0.0475701	0.906817
4247	STM14_0114@Antisense	STM14_0114	CP001363	109136	109948	+	812	14	djlA	DNA-J like membrane chaperone protein; functions as a co-chaperone with DnaK; involved in regulation of colanic acid capsule; inner membrane protein; dimerized via transmembrane domain; J-like domain is cytoplasmic and can functionally substitute for DnaJ; stimulates synthesis of colanic acid mucoid capsule through the RcsB/C signal transduction system		0.0234301	0.913972	0.999992	0.0872574	0.646791	0.999968	-0.160263	0.429906	0.999941	-0.129732	0.380847	0.999963	0.124509	0.649773	0.999986	0.0719387	0.775129	0.999997	0.133703	0.519052	0.999984	0.183764	0.269107	0.999945	-0.104201	0.617561	0.999991	0.045069	0.766027	0.999957	0.0412128	0.877626	0.999923	0.128645	0.595392	0.999979	-0.147658	0.579653
98	Intergen_0087@+	Intergen_0087	CP001363	109949	110042	+	94	1	XXX	Intergen		-0.477482	0.625875	0.999992	-0.114547	0.894334	0.999968	-0.237581	0.80071	0.999941	-0.237923	0.727042	0.999963	0.634595	0.554068	0.999986	0.100958	0.931932	0.999997	0.636852	0.421409	0.999984	0.69566	0.298392	0.999945	-0.37998	0.684077	0.999991	-0.605598	0.369185	0.999957	0.111688	0.929284	0.999923	0.157943	0.883038	0.999979	-0.486873	0.728266
4248	STM14_0115	STM14_0115	CP001363	110043	110702	-	659	10	rluA	23S rRNA/tRNA pseudouridine synthase A; catalyzes the synthesis of pseudouridine from uracil-746 in 23S ribosomal RNA and from uracil-32 in the anticodon stem and loop of transfer RNAs		-0.559692	0.153469	0.999992	-0.515402	0.106236	0.999968	-0.223521	0.520343	0.999941	-0.150767	0.554529	0.999963	-0.261733	0.559347	0.999986	-0.0460039	0.911435	0.999997	-0.17883	0.611108	0.999984	-0.10443	0.690598	0.999945	0.249169	0.445546	0.999991	0.24093	0.296555	0.999957	-0.0116298	0.978533	0.999923	0.224641	0.549044	0.999979	0.459048	0.322962
4249	STM14_0115@Antisense	STM14_0115	CP001363	110043	110702	-	659	13	rluA	23S rRNA/tRNA pseudouridine synthase A; catalyzes the synthesis of pseudouridine from uracil-746 in 23S ribosomal RNA and from uracil-32 in the anticodon stem and loop of transfer RNAs		0.23575	0.513938	0.999992	0.243644	0.433313	0.999968	-0.140121	0.678572	0.999941	-0.195642	0.438497	0.999963	0.236566	0.584851	0.999986	0.106303	0.806068	0.999997	0.0700551	0.849956	0.999984	0.0696338	0.8076	0.999945	0.0952481	0.773559	0.999991	0.026426	0.910755	0.999957	0.0399207	0.927935	0.999923	-0.111724	0.797693	0.999979	-0.143491	0.740461
99	Intergen_0088@-	Intergen_0088	CP001363	110703	110713	+	11	1	XXX	Intergen		-0.906118	0.630582	0.999992	-0.740002	0.703963	NA	-0.112218	0.965253	0.999941	-0.242845	0.873165	0.999963	0.16607	0.943536	NA	-0.602374	0.873804	NA	-2.24139	0.29416	0.999984	-0.122737	0.933726	0.999945	1.70424	0.302213	0.999991	0.972909	0.397922	0.999957	0.180535	0.938306	0.999923	-0.100942	0.975172	0.999979	1.75172	0.358609
4250	STM14_0116	STM14_0116	CP001363	110714	113620	-	2906	39	hepA	ATP-dependent helicase HepA; transcription regulator that activates transcription by stimulating RNA polymerase (RNAP) recycling in case of stress conditions such as supercoiled DNA or high salt concentrations. Probably acts by releasing the RNAP, when it is trapped or immobilized on tightly supercoiled DNA		0.0133527	0.933284	0.999992	0.104368	0.483077	0.999968	0.171729	0.258678	0.999941	0.167803	0.132605	0.999963	-0.337313	0.098536	0.999986	-0.181512	0.318244	0.999997	-0.256848	0.114334	0.999984	-0.230985	0.126021	0.999945	0.20497	0.191986	0.999991	0.1309	0.265138	0.999957	-0.0723198	0.718614	0.999923	-0.0341006	0.840222	0.999979	0.0509297	0.78978
4251	STM14_0116@Antisense	STM14_0116	CP001363	110714	113620	-	2906	33	hepA	ATP-dependent helicase HepA; transcription regulator that activates transcription by stimulating RNA polymerase (RNAP) recycling in case of stress conditions such as supercoiled DNA or high salt concentrations. Probably acts by releasing the RNAP, when it is trapped or immobilized on tightly supercoiled DNA		0.146238	0.403884	0.999992	0.148564	0.292834	0.999968	0.0399999	0.800057	0.999941	0.0691364	0.564857	0.999963	-0.295206	0.176773	0.999986	-0.0660839	0.728991	0.999997	-0.102857	0.555795	0.999984	-0.138144	0.292749	0.999945	0.153066	0.339931	0.999991	0.109337	0.380054	0.999957	0.0355717	0.860684	0.999923	0.0657328	0.717948	0.999979	-0.0129014	0.951267
100	Intergen_0089@-	Intergen_0089	CP001363	113621	113793	+	173	5	XXX	Intergen		-0.205597	0.65013	0.999992	-0.0468144	0.901264	0.999968	0.107617	0.798955	0.999941	0.124995	0.69259	0.999963	-0.233734	0.653013	0.999986	0.526332	0.354138	0.999997	-0.335344	0.463186	0.999984	-0.192474	0.578456	0.999945	0.0617412	0.887547	0.999991	-0.0423971	0.894448	0.999957	0.180436	0.712058	0.999923	1.05252	0.0437359	0.999979	0.229433	0.658218
101	Intergen_0089@+	Intergen_0089	CP001363	113621	113793	+	173	11	XXX	Intergen		-0.190393	0.61599	0.999992	-0.065353	0.834829	0.999968	0.00997986	0.976532	0.999941	-0.0867796	0.742712	0.999963	-0.337674	0.473308	0.999986	-0.1344	0.779104	0.999997	-0.25612	0.499503	0.999984	-0.290829	0.31342	0.999945	-0.230382	0.525718	0.999991	-0.221608	0.388711	0.999957	-0.3247	0.487627	0.999923	0.0635171	0.884944	0.999979	-0.0867385	0.858638
4252	STM14_0117	STM14_0117	CP001363	113794	116145	-	2351	42	polB	DNA polymerase II; Has polymerase, DNA-binding and 3'-5' exonuclease activities. In Aeropyrum pernix this protein is sensitive to aphidicolin and stable at 95#C		0.000941842	0.995287	0.999992	0.0507937	0.695098	0.999968	-0.0773268	0.594099	0.999941	-0.102136	0.339595	0.999963	0.158254	0.453667	0.999986	0.083973	0.643935	0.999997	-0.0389958	0.798408	0.999984	-0.00930593	0.935138	0.999945	0.0687168	0.636984	0.999991	0.0582809	0.574375	0.999957	-0.0422194	0.83994	0.999923	0.112406	0.532029	0.999979	0.110307	0.558042
4253	STM14_0117@Antisense	STM14_0117	CP001363	113794	116145	-	2351	39	polB	DNA polymerase II; Has polymerase, DNA-binding and 3'-5' exonuclease activities. In Aeropyrum pernix this protein is sensitive to aphidicolin and stable at 95#C		-0.0970084	0.581677	0.999992	-0.0464368	0.741446	0.999968	-0.125198	0.445582	0.999941	0.0561351	0.664347	0.999963	-0.00783334	0.971934	0.999986	0.183441	0.375734	0.999997	-0.00949478	0.953715	0.999984	-0.0513823	0.680089	0.999945	-0.150684	0.373919	0.999991	-0.0875275	0.470421	0.999957	0.211934	0.314519	0.999923	0.214263	0.282438	0.999979	0.140239	0.497002
102	Intergen_0090@-	Intergen_0090	CP001363	116146	116188	+	43	1	XXX	Intergen		-0.729293	0.58928	0.999992	-0.671189	0.540971	0.999968	1.02401	0.393483	0.999941	1.04173	0.209427	0.999963	-1.09479	0.379953	0.999986	-1.01605	0.538314	0.999997	-0.854101	0.557958	0.999984	-0.725373	0.477511	0.999945	-0.168701	0.910818	0.999991	0.399558	0.664699	0.999957	-1.80508	0.18046	0.999923	-0.711633	0.645252	0.999979	0.915882	0.564758
103	Intergen_0090@+	Intergen_0090	CP001363	116146	116188	+	43	3	XXX	Intergen		0.0270976	0.969186	0.999992	0.324955	0.548095	0.999968	0.78491	0.200087	0.999941	0.502005	0.344906	0.999963	-0.0364608	0.963562	0.999986	0.046965	0.953981	0.999997	-0.00128152	0.99846	0.999984	-0.262498	0.612079	0.999945	0.377426	0.585066	0.999991	0.184527	0.723456	0.999957	0.144519	0.852081	0.999923	0.0137682	0.986899	0.999979	-0.346247	0.692604
4256	STM14_0118.LR	STM14_0118.LR	CP001363	116189	116809	-	620	47	XXX	putative secreted protein		-0.0513795	0.720199	0.999992	-0.0262445	0.825526	0.999968	-0.0150123	0.904182	0.999941	-0.00043989	0.996293	0.999963	0.0942864	0.621743	0.999986	0.133545	0.405168	0.999997	-0.172722	0.204505	0.999984	-0.113932	0.272178	0.999945	0.0183899	0.88787	0.999991	0.0578109	0.545908	0.999957	0.0967161	0.596034	0.999923	0.0130988	0.934399	0.999979	0.0554925	0.739348
4257	STM14_0118.LR@Antisense	STM14_0118.LR	CP001363	116189	116809	-	620	17	XXX	putative secreted protein		0.0705012	0.81592	0.999992	0.078077	0.753013	0.999968	-0.03571	0.895496	0.999941	-0.0164965	0.937178	0.999963	-0.0848211	0.813134	0.999986	0.0494069	0.882932	0.999997	0.141082	0.627435	0.999984	0.120681	0.576677	0.999945	0.00639428	0.981523	0.999991	0.230825	0.249346	0.999957	-0.0830613	0.814339	0.999923	0.00846859	0.978919	0.999979	0.0731117	0.840047
104	Intergen_0091@-	Intergen_0091	CP001363	116810	117527	+	718	25	XXX	Intergen		0.187509	0.441926	0.999992	0.255708	0.208016	0.999968	0.231153	0.257736	0.999941	0.263068	0.0941129	0.999963	-0.0793345	0.777114	0.999986	-0.0681767	0.812905	0.999997	0.272883	0.229484	0.999984	0.166321	0.380931	0.999945	0.17545	0.407328	0.999991	0.143687	0.375099	0.999957	-0.1329	0.636495	0.999923	0.0144971	0.954814	0.999979	0.0898189	0.748767
105	Intergen_0091@+	Intergen_0091	CP001363	116810	117527	+	718	18	XXX	Intergen		0.28072	0.264816	0.999992	0.257172	0.226145	0.999968	-0.199836	0.402318	0.999941	-0.245799	0.180071	0.999963	-0.0314581	0.920255	0.999986	0.159566	0.591266	0.999997	-0.074255	0.775372	0.999984	0.0257614	0.895431	0.999945	-0.0694147	0.778516	0.999991	-0.137499	0.439937	0.999957	0.063282	0.836522	0.999923	0.0306117	0.917532	0.999979	-0.492339	0.130769
4254	STM14_0118.J	STM14_0118.J	CP001363	117011	117313	+	302	13	XXX	putative inner membrane protein		-0.0736358	0.857981	0.999992	0.115872	0.731496	0.999968	0.031302	0.932342	0.999941	0.101836	0.702234	0.999963	0.110511	0.823628	0.999986	-0.0213622	0.966779	0.999997	-0.323659	0.44084	0.999984	-0.183672	0.552726	0.999945	0.402736	0.251839	0.999991	0.250713	0.327726	0.999957	-0.174244	0.753576	0.999923	0.373522	0.404914	0.999979	0.426915	0.366448
4255	STM14_0118.J@Antisense	STM14_0118.J	CP001363	117011	117313	+	302	45	XXX	putative inner membrane protein		0.0141248	0.935495	0.999992	-0.0158731	0.911121	0.999968	-0.0748484	0.63096	0.999941	-0.102772	0.373442	0.999963	0.115702	0.599235	0.999986	-0.207005	0.322838	0.999997	0.0679574	0.682297	0.999984	0.0729829	0.55992	0.999945	0.0863183	0.583152	0.999991	-0.0126652	0.912588	0.999957	0.0142828	0.94735	0.999923	-0.0252473	0.899472	0.999979	0.091122	0.653516
4258	STM14_0119	STM14_0119	CP001363	117528	117947	+	419	31	XXX	putative cytoplasmic protein		-0.0719692	0.710762	0.999992	-0.102415	0.515175	0.999968	-0.111983	0.515274	0.999941	-0.0128861	0.920276	0.999963	0.0459838	0.848427	0.999986	0.0149172	0.944347	0.999997	0.0461602	0.803067	0.999984	-0.00838025	0.951884	0.999945	-0.0800729	0.651655	0.999991	-0.117805	0.352579	0.999957	-0.0447528	0.848377	0.999923	-0.0767035	0.71549	0.999979	0.117269	0.608517
4259	STM14_0119@Antisense	STM14_0119	CP001363	117528	117947	+	419	22	XXX	putative cytoplasmic protein		-0.0858407	0.746963	0.999992	-0.0641569	0.776029	0.999968	0.0873519	0.736438	0.999941	-0.0542418	0.782198	0.999963	-0.00845062	0.981127	0.999986	-0.10954	0.732862	0.999997	-0.128427	0.62863	0.999984	-0.130722	0.520381	0.999945	0.279378	0.274865	0.999991	0.0847682	0.652866	0.999957	0.0437975	0.899468	0.999923	0.235517	0.420448	0.999979	-0.217578	0.520054
4260	STM14_0120	STM14_0120	CP001363	117953	118648	-	695	10	araD	L-ribulose-5-phosphate 4-epimerase; catalyzes the isomerization of L-ribulose 5-phosphate to D-xylulose 5-phosphate in the anaerobic catabolism of L-ascorbate; links the arabinose metabolic pathway to the pentose phosphate pathway and allows the bacteria to use arabinose as an energy source		-0.0385144	0.930884	0.999992	0.156465	0.654255	0.999968	0.249189	0.477548	0.999941	0.193192	0.460439	0.999963	-0.516713	0.268167	0.999986	0.0835912	0.85389	0.999997	0.154255	0.684147	0.999984	0.136386	0.631152	0.999945	-0.0739054	0.844843	0.999991	-0.00568513	0.982712	0.999957	-0.599837	0.192814	0.999923	0.0802326	0.852059	0.999979	0.247802	0.633492
4261	STM14_0120@Antisense	STM14_0120	CP001363	117953	118648	-	695	17	araD	L-ribulose-5-phosphate 4-epimerase; catalyzes the isomerization of L-ribulose 5-phosphate to D-xylulose 5-phosphate in the anaerobic catabolism of L-ascorbate; links the arabinose metabolic pathway to the pentose phosphate pathway and allows the bacteria to use arabinose as an energy source		-0.135087	0.560587	0.999992	-0.185707	0.353799	0.999968	0.108207	0.606334	0.999941	0.092101	0.55455	0.999963	-0.0609947	0.847595	0.999986	0.0859847	0.737706	0.999997	-0.171982	0.442856	0.999984	-0.12383	0.461167	0.999945	-0.0260075	0.906081	0.999991	0.0887983	0.571206	0.999957	-0.031338	0.916108	0.999923	-0.0937237	0.720464	0.999979	0.0883447	0.747617
106	Intergen_0093@-	Intergen_0093	CP001363	118649	118788	+	140	3	XXX	Intergen		-0.0854216	0.900997	0.999992	0.602798	0.311361	0.999968	-0.133229	0.828641	0.999941	-0.380319	0.418165	0.999963	-0.356136	0.669408	0.999986	-0.238009	0.768891	0.999997	-0.128351	0.848243	0.999984	-0.0435415	0.940583	0.999945	-0.420546	0.528695	0.999991	-0.183197	0.681592	0.999957	0.0970061	0.889298	0.999923	-0.0817023	0.916021	0.999979	-0.162267	0.846405
107	Intergen_0093@+	Intergen_0093	CP001363	118649	118788	+	140	3	XXX	Intergen		0.0627711	0.915613	0.999992	0.291053	0.547356	0.999968	0.084568	0.870419	0.999941	0.170888	0.6645	0.999963	-0.106351	0.883262	0.999986	0.0299857	0.961212	0.999997	0.078433	0.893144	0.999984	-0.0931218	0.841812	0.999945	0.402725	0.432854	0.999991	0.405834	0.278064	0.999957	-0.0353155	0.958429	0.999923	0.129511	0.824154	0.999979	0.372761	0.56956
4262	STM14_0121	STM14_0121	CP001363	118789	120291	-	1502	18	araA	L-arabinose isomerase; catalyzes the formation of L-ribulose from L-arabinose in L-arabinose catabolism		0.156493	0.449615	0.999992	0.0867918	0.612519	0.999968	-0.0570551	0.768306	0.999941	0.0304102	0.83582	0.999963	0.15828	0.547486	0.999986	-0.24744	0.311426	0.999997	0.0291105	0.886988	0.999984	0.0448059	0.772061	0.999945	0.0274521	0.892236	0.999991	0.0615689	0.66297	0.999957	0.0718011	0.784328	0.999923	-0.105044	0.649415	0.999979	-0.0199044	0.934556
4263	STM14_0121@Antisense	STM14_0121	CP001363	118789	120291	-	1502	24	araA	L-arabinose isomerase; catalyzes the formation of L-ribulose from L-arabinose in L-arabinose catabolism		-0.0505327	0.82673	0.999992	-0.169784	0.412845	0.999968	0.0218613	0.926004	0.999941	0.0788539	0.657391	0.999963	0.15374	0.605839	0.999986	-0.0187695	0.945061	0.999997	-0.198824	0.39104	0.999984	-0.234264	0.179019	0.999945	0.202762	0.373658	0.999991	0.282166	0.0849601	0.999957	-0.125204	0.687962	0.999923	-0.164334	0.54218	0.999979	-0.411288	0.170176
108	Intergen_0094@-	Intergen_0094	CP001363	120292	120301	+	10	1	XXX	Intergen		0.553897	0.784842	0.999992	-0.976241	0.526421	NA	-0.717475	0.730435	0.999941	-0.666867	0.721271	0.999963	-0.574912	0.906268	NA	-1.69027	0.729163	NA	-0.0192588	0.993231	0.999984	-1.58358	0.279714	0.999945	0.591345	0.728311	0.999991	0.387932	0.801445	0.999957	0.458436	0.913641	0.999923	0.557747	0.878365	0.999979	-1.7779	0.513481
4264	STM14_0122	STM14_0122	CP001363	120302	122011	-	1709	23	araB	ribulokinase; catalyzes the phosphorylation of ribulose to ribulose 5-phosphate		0.111409	0.588147	0.999992	0.146025	0.386915	0.999968	-0.172391	0.347735	0.999941	-0.142816	0.320411	0.999963	-0.112579	0.667892	0.999986	0.110228	0.638886	0.999997	0.00858684	0.965314	0.999984	-0.0807474	0.593538	0.999945	-0.162854	0.414186	0.999991	-0.0224618	0.877469	0.999957	-0.0412009	0.865081	0.999923	-0.0135761	0.95365	0.999979	-0.167147	0.550466
4267	STM14_0122@Antisense	STM14_0122	CP001363	120302	122011	-	1709	21	araB	ribulokinase; catalyzes the phosphorylation of ribulose to ribulose 5-phosphate		0.373137	0.117277	0.999992	0.254608	0.203913	0.999968	-0.191339	0.356393	0.999941	-0.253543	0.0996795	0.999963	0.294609	0.350855	0.999986	-0.117401	0.655758	0.999997	0.0936606	0.696313	0.999984	0.0291112	0.871521	0.999945	-0.289529	0.19148	0.999991	-0.421647	0.00870256	0.999957	0.219741	0.483191	0.999923	-0.0617214	0.812509	0.999979	-0.203807	0.461375
4265	STM14_0122.J	STM14_0122.J	CP001363	121918	122121	-	203	1	XXX	hypothetical protein		-0.47883	0.657087	0.999992	-0.846347	0.388866	0.999968	0.105077	0.909199	0.999941	0.0300551	0.969731	0.999963	0.787532	0.51646	0.999986	-0.679845	0.562576	0.999997	-0.202392	0.846085	0.999984	-0.73267	0.403276	0.999945	-0.0953793	0.921542	0.999991	0.153324	0.831468	0.999957	-0.0794245	0.954576	0.999923	-0.712222	0.535983	0.999979	-0.115512	0.93631
4266	STM14_0122.J@Antisense	STM14_0122.J	CP001363	121918	122121	-	203	2	XXX	hypothetical protein		-0.681624	0.727952	0.999992	-0.971415	0.572396	NA	0.497415	0.689583	0.999941	1.09824	0.270257	0.999963	-1.57369	0.234671	0.999986	-0.782645	0.546832	0.999997	0.464845	0.779018	0.999984	0.234058	0.851462	0.999945	0.30386	0.81899	0.999991	1.14429	0.238328	0.999957	-0.0125497	0.990693	0.999923	-0.36499	0.78012	0.999979	0.739065	0.727965
109	Intergen_0095@-	Intergen_0095	CP001363	122012	122351	+	340	5	XXX	Intergen		-0.477802	0.567124	0.999992	-0.547563	0.427536	0.999968	-0.619739	0.458591	0.999941	-0.102018	0.861432	0.999963	0.0165049	0.98932	0.999986	0.53999	0.598173	0.999997	-0.135108	0.861097	0.999984	-0.371507	0.537353	0.999945	-0.436569	0.586931	0.999991	-0.233911	0.67693	0.999957	0.585564	0.560233	0.999923	-0.14211	0.89625	0.999979	-0.318809	0.786878
110	Intergen_0095@+	Intergen_0095	CP001363	122012	122351	+	340	4	XXX	Intergen		-0.0249514	0.961261	0.999992	0.00801493	0.984615	0.999968	-0.37777	0.38795	0.999941	-0.376531	0.263131	0.999963	0.430483	0.461985	0.999986	0.0433138	0.936292	0.999997	0.101172	0.83826	0.999984	-0.0515024	0.890909	0.999945	-0.329067	0.460815	0.999991	-0.0545352	0.86156	0.999957	0.00185057	0.997569	0.999923	0.0175456	0.97323	0.999979	0.688597	0.208049
4268	STM14_0123	STM14_0123	CP001363	122352	123197	+	845	13	araC	DNA-binding transcriptional regulator AraC; positive and negative regulator; regulates the araBAD and araFGH operons and other genes involved in the transport and catabolism of L-arabinose		-0.0886769	0.799802	0.999992	-0.144858	0.632351	0.999968	0.275988	0.421042	0.999941	0.175361	0.491996	0.999963	-0.0325691	0.941834	0.999986	-0.327183	0.467285	0.999997	-0.243189	0.489757	0.999984	-0.0885652	0.73696	0.999945	0.187279	0.588296	0.999991	0.155548	0.51642	0.999957	-0.0988276	0.824514	0.999923	-0.222369	0.578773	0.999979	0.0530577	0.904931
4269	STM14_0123@Antisense	STM14_0123	CP001363	122352	123197	+	845	20	araC	DNA-binding transcriptional regulator AraC; positive and negative regulator; regulates the araBAD and araFGH operons and other genes involved in the transport and catabolism of L-arabinose		0.186809	0.417905	0.999992	0.260993	0.183381	0.999968	0.134017	0.515901	0.999941	0.092805	0.548115	0.999963	-0.00165333	0.995507	0.999986	0.0902518	0.733074	0.999997	0.174478	0.444095	0.999984	0.257867	0.143225	0.999945	-0.0256733	0.9066	0.999991	-0.00175722	0.99115	0.999957	-0.0683272	0.811501	0.999923	-0.0850811	0.747073	0.999979	-0.129913	0.645996
111	Intergen_0096@-	Intergen_0096	CP001363	123198	123315	+	118	2	XXX	Intergen		0.658611	0.327234	0.999992	0.557621	0.308133	0.999968	-0.687566	0.32704	0.999941	-0.81268	0.153518	0.999963	-0.22091	0.790084	0.999986	0.111374	0.888299	0.999997	0.320338	0.649014	0.999984	0.231501	0.650429	0.999945	-0.185267	0.760513	0.999991	-0.381291	0.409917	0.999957	0.241368	0.756656	0.999923	0.311808	0.67134	0.999979	-0.0347154	0.960705
112	Intergen_0096@+	Intergen_0096	CP001363	123198	123315	+	118	1	XXX	Intergen		0.342913	0.74283	0.999992	1.10155	0.218866	0.999968	-0.208318	0.846434	0.999941	-0.227634	0.775287	0.999963	-0.832615	0.56116	0.999986	-0.839512	0.47855	0.999997	-0.206873	0.852507	0.999984	0.252229	0.785934	0.999945	0.534496	0.555226	0.999991	0.77858	0.204256	0.999957	0.350753	0.769325	0.999923	-1.85288	0.173663	0.999979	-0.465122	0.716873
4270	STM14_0124	STM14_0124	CP001363	123316	124083	+	767	7	yabI	hypothetical protein; DedA family		0.213223	0.512115	0.999992	0.0888905	0.744856	0.999968	-0.164137	0.601469	0.999941	-0.16886	0.471029	0.999963	0.318759	0.500285	0.999986	-0.00342114	0.994117	0.999997	-0.0282172	0.934533	0.999984	-0.14834	0.568535	0.999945	-0.492247	0.146115	0.999991	-0.295885	0.214009	0.999957	-0.121464	0.808592	0.999923	-0.412241	0.366876	0.999979	0.0793322	0.83117
4271	STM14_0124@Antisense	STM14_0124	CP001363	123316	124083	+	767	9	yabI	hypothetical protein; DedA family		-0.139412	0.698787	0.999992	-0.214931	0.477177	0.999968	0.259573	0.419858	0.999941	0.188316	0.424839	0.999963	0.0322615	0.950666	0.999986	0.146294	0.767199	0.999997	-0.167942	0.640722	0.999984	-0.184166	0.488723	0.999945	-0.0229155	0.947544	0.999991	-0.124722	0.608285	0.999957	-0.419328	0.447855	0.999923	0.112592	0.816811	0.999979	0.238704	0.587986
4272	STM14_0125	STM14_0125	CP001363	124122	124829	-	707	4	thiQ	thiamine transporter ATP-binding subunit; with TbpA and ThiP is part of the thiamine and TPP transport system		0.605107	0.270235	0.999992	0.620173	0.151266	0.999968	0.0664654	0.891303	0.999941	0.261018	0.462333	0.999963	0.290605	0.721009	0.999986	0.153731	0.778362	0.999997	0.630038	0.248584	0.999984	0.267795	0.516044	0.999945	0.0963395	0.845582	0.999991	0.117402	0.736656	0.999957	0.277273	0.73151	0.999923	-0.124746	0.821482	0.999979	-0.674931	0.33314
4273	STM14_0125@Antisense	STM14_0125	CP001363	124122	124829	-	707	4	thiQ	thiamine transporter ATP-binding subunit; with TbpA and ThiP is part of the thiamine and TPP transport system		0.000108897	0.999784	0.999992	-0.065112	0.84875	0.999968	0.195292	0.594841	0.999941	0.169428	0.527193	0.999963	0.0753687	0.878522	0.999986	0.0829856	0.855024	0.999997	-0.32448	0.422561	0.999984	-0.149844	0.620657	0.999945	0.0144796	0.970473	0.999991	-0.0610959	0.82263	0.999957	-0.222268	0.651863	0.999923	-0.0786651	0.865129	0.999979	-0.0968527	0.849141
4274	STM14_0126	STM14_0126	CP001363	124813	126423	-	1610	20	thiP	thiamine transporter membrane protein; permease; with TbpA and ThiQ functions in transport of thiamine and thiamine pyrophosphate into the cell; repressed in presence of exogenous thiamine		-0.419708	0.142585	0.999992	-0.372743	0.115621	0.999968	0.234953	0.331146	0.999941	0.106602	0.571177	0.999963	0.288785	0.384211	0.999986	-0.0106734	0.973142	0.999997	-0.185921	0.494822	0.999984	-0.185238	0.361444	0.999945	0.152432	0.543229	0.999991	0.000796453	0.996597	0.999957	0.341537	0.287885	0.999923	-0.020794	0.943605	0.999979	0.231903	0.48009
4275	STM14_0126@Antisense	STM14_0126	CP001363	124813	126423	-	1610	15	thiP	thiamine transporter membrane protein; permease; with TbpA and ThiQ functions in transport of thiamine and thiamine pyrophosphate into the cell; repressed in presence of exogenous thiamine		0.0674738	0.766294	0.999992	0.0444561	0.810609	0.999968	0.0511717	0.808622	0.999941	0.00789079	0.959501	0.999963	-0.001848	0.994663	0.999986	0.17423	0.559638	0.999997	0.00424842	0.985075	0.999984	-0.0177474	0.916494	0.999945	0.210241	0.317032	0.999991	0.126863	0.396627	0.999957	-0.181736	0.522619	0.999923	0.329037	0.21511	0.999979	-0.0676635	0.805055
4276	STM14_0127	STM14_0127	CP001363	126399	127382	-	983	13	tbpA	thiamine transporter substrate binding subunit; part of the thiamine and TPP transport system tbpA-thiPQ		0.175432	0.565397	0.999992	0.263559	0.298724	0.999968	-0.0858501	0.766713	0.999941	-0.0880063	0.680338	0.999963	0.22717	0.546741	0.999986	0.260916	0.474936	0.999997	0.193073	0.514702	0.999984	0.182807	0.421181	0.999945	0.0102637	0.971609	0.999991	0.101241	0.615634	0.999957	0.164672	0.656584	0.999923	0.305619	0.381343	0.999979	0.00754859	0.983045
4278	STM14_0127@Antisense	STM14_0127	CP001363	126399	127382	-	983	8	tbpA	thiamine transporter substrate binding subunit; part of the thiamine and TPP transport system tbpA-thiPQ		-0.0742399	0.843565	0.999992	-0.0255685	0.934419	0.999968	-0.253663	0.458714	0.999941	-0.05908	0.817674	0.999963	0.786624	0.0869013	0.999986	-0.0638469	0.883625	0.999997	0.173673	0.622379	0.999984	0.229658	0.382704	0.999945	0.0319793	0.924044	0.999991	0.0837902	0.729187	0.999957	0.44359	0.353304	0.999923	-0.254183	0.560803	0.999979	-0.0752902	0.870674
4277	STM14_0127.P	STM14_0127.P	CP001363	127419	127508	+	89	1	SroA [P]	riboswitch element of the thiBPQ operon		1.46873	0.766784	0.999992	-0.166135	0.955094	NA	2.09412	0.40123	0.999941	0.791138	0.679618	0.999963	0.0202772	0.996671	NA	-3.04932	0.0984092	NA	NA	NA	NA	-1.67431	0.588445	0.999945	1.68307	0.538116	0.999991	0.204212	0.91932	0.999957	1.14086	0.725288	0.999923	-4.85782	0.0242336	0.999979	1.42109	0.710529
4279	STM14_0128	STM14_0128	CP001363	127427	127546	-	119	2	XXX	putative lipoprotein		-0.00636546	0.992578	0.999992	0.166098	0.793766	0.999968	-0.0848494	0.89542	0.999941	-0.144516	0.784959	0.999963	-0.630352	0.435876	0.999986	-0.186297	0.805947	0.999997	-0.298963	0.651794	0.999984	-0.283006	0.632012	0.999945	-0.079965	0.900817	0.999991	-0.0846268	0.859459	0.999957	-0.857856	0.281241	0.999923	-0.262371	0.72422	0.999979	-0.737189	0.430408
4280	STM14_0129	STM14_0129	CP001363	127560	129218	-	1658	17	sgrR	transcriptional regulator SgrR; activates sgrS under glucose-phosphate stress conditions		-0.233357	0.385926	0.999992	-0.310684	0.165588	0.999968	0.0644392	0.794907	0.999941	0.036499	0.841298	0.999963	0.0238433	0.946249	0.999986	-0.0122549	0.967754	0.999997	-0.151218	0.596344	0.999984	-0.198869	0.348574	0.999945	-0.00339038	0.98935	0.999991	0.0749986	0.672515	0.999957	0.071993	0.832752	0.999923	0.0739706	0.79767	0.999979	0.246737	0.443759
4281	STM14_0129@Antisense	STM14_0129	CP001363	127560	129218	-	1658	25	sgrR	transcriptional regulator SgrR; activates sgrS under glucose-phosphate stress conditions		0.0370058	0.82235	0.999992	0.0441367	0.740422	0.999968	0.0879786	0.564471	0.999941	0.0725743	0.515371	0.999963	-0.174158	0.446036	0.999986	0.0661271	0.726849	0.999997	-0.000675979	0.996592	0.999984	0.00758088	0.948879	0.999945	0.0737279	0.642844	0.999991	0.0401426	0.722248	0.999957	-0.124496	0.549761	0.999923	0.0445991	0.80873	0.999979	-0.00953155	0.96087
4282	STM14_0130	STM14_0130	CP001363	129166	129492	-	326	6	XXX	hypothetical protein		0.0287434	0.940225	0.999992	0.210461	0.552746	0.999968	0.0202803	0.956984	0.999941	0.132365	0.642354	0.999963	-0.0703803	0.874439	0.999986	0.141364	0.77197	0.999997	0.191801	0.592927	0.999984	0.341561	0.257447	0.999945	0.0969699	0.790659	0.999991	0.199365	0.450658	0.999957	-0.405356	0.380803	0.999923	-0.0439092	0.927855	0.999979	-0.0528803	0.908933
4286	STM14_0130@Antisense	STM14_0130	CP001363	129166	129492	-	326	2	XXX	hypothetical protein		-0.297471	0.645318	0.999992	-0.240863	0.658188	0.999968	0.22402	0.687262	0.999941	0.249461	0.529285	0.999963	0.127941	0.851127	0.999986	-0.10948	0.874821	0.999997	-0.0353989	0.952984	0.999984	0.0860197	0.848168	0.999945	-0.137854	0.810095	0.999991	-0.153681	0.69733	0.999957	0.0311376	0.964815	0.999923	-0.621426	0.385682	0.999979	0.0736197	0.926617
4283	STM14_0130.P	STM14_0130.P	CP001363	129286	129524	+	238	6	SgrS [P]	represses ptsG and sopD mRNAs; hypothetical protein		0.513576	0.219134	0.999992	0.517169	0.122018	0.999968	0.161849	0.616986	0.999941	0.144834	0.55658	0.999963	0.181429	0.677639	0.999986	-0.144498	0.743283	0.999997	0.707819	0.0745508	0.999984	0.526669	0.0820085	0.999945	-0.124067	0.724601	0.999991	-0.0482725	0.845601	0.999957	-0.0102795	0.981545	0.999923	-0.109406	0.795363	0.999979	-0.270086	0.556464
113	Intergen_0100@-	Intergen_0100	CP001363	129493	129768	+	276	4	XXX	Intergen		-0.15225	0.796677	0.999992	0.140918	0.773891	0.999968	-0.00475121	0.992682	0.999941	0.07194	0.84831	0.999963	-0.174646	0.811956	0.999986	0.183893	0.785209	0.999997	0.0333846	0.952361	0.999984	0.19771	0.639808	0.999945	0.543488	0.261396	0.999991	0.285602	0.433514	0.999957	-0.00226317	0.997371	0.999923	0.215419	0.740242	0.999979	0.47326	0.492848
4284	STM14_0130.RJ	STM14_0130.RJ	CP001363	129635	129748	+	113	2	XXX	hypothetical protein		-0.567042	0.567838	0.999992	-0.38404	0.674257	0.999968	0.156757	0.843721	0.999941	-0.188154	0.770536	0.999963	1.30581	0.396325	0.999986	-0.497334	0.667945	0.999997	-0.729977	0.487854	0.999984	-0.403242	0.629688	0.999945	-0.247941	0.777032	0.999991	-0.587104	0.372681	0.999957	0.903668	0.588169	0.999923	-0.408503	0.716525	0.999979	0.514525	0.670377
4285	STM14_0130.RJ@Antisense	STM14_0130.RJ	CP001363	129635	129748	+	113	1	XXX	hypothetical protein		-0.123441	0.953266	0.999992	-0.586846	0.745684	NA	-0.585058	0.678566	0.999941	-0.51833	0.703907	0.999963	1.25249	0.567898	0.999986	-0.589303	0.799636	NA	0.558174	0.768284	0.999984	0.461494	0.72599	0.999945	-1.98467	0.255507	0.999991	-1.06421	0.414111	0.999957	0.672592	0.80214	0.999923	0.154267	0.933719	0.999979	-2.52096	0.473071
4287	STM14_0131	STM14_0131	CP001363	129769	130374	-	605	8	leuD	isopropylmalate isomerase small subunit; catalyzes the isomerization between 2-isopropylmalate and 3-isopropylmalate in leucine biosynthesis; forms a heterodimer of LeuC/D		0.340969	0.314367	0.999992	0.250112	0.390015	0.999968	0.11633	0.722002	0.999941	-0.0239378	0.920978	0.999963	0.249991	0.568879	0.999986	-0.215191	0.625354	0.999997	-0.215803	0.55484	0.999984	-0.168438	0.532093	0.999945	-0.118103	0.73593	0.999991	-0.149463	0.535842	0.999957	0.274876	0.525093	0.999923	0.149739	0.69751	0.999979	-0.327247	0.417668
4288	STM14_0131@Antisense	STM14_0131	CP001363	129769	130374	-	605	8	leuD	isopropylmalate isomerase small subunit; catalyzes the isomerization between 2-isopropylmalate and 3-isopropylmalate in leucine biosynthesis; forms a heterodimer of LeuC/D		-0.312021	0.480904	0.999992	-0.202684	0.566194	0.999968	0.0534138	0.880571	0.999941	-0.188327	0.48918	0.999963	0.00201003	0.996422	0.999986	-0.166775	0.716531	0.999997	0.0295487	0.940512	0.999984	0.0720826	0.804912	0.999945	-0.0691965	0.857387	0.999991	-0.237955	0.384495	0.999957	-0.0852045	0.85104	0.999923	0.00509968	0.990355	0.999979	0.596042	0.252612
4289	STM14_0132	STM14_0132	CP001363	130385	131785	-	1400	16	leuC	isopropylmalate isomerase large subunit; dehydratase component, catalyzes the isomerization between 2-isopropylmalate and 3-isopropylmalate		0.0101184	0.9688	0.999992	-0.116333	0.599843	0.999968	-0.128163	0.572876	0.999941	-0.0771382	0.643996	0.999963	0.222891	0.481476	0.999986	-0.0920283	0.749582	0.999997	0.137081	0.593388	0.999984	0.0498774	0.794129	0.999945	-0.0968143	0.686841	0.999991	-0.0324476	0.846106	0.999957	-0.220908	0.529392	0.999923	0.0841862	0.754227	0.999979	0.271813	0.355408
4290	STM14_0132@Antisense	STM14_0132	CP001363	130385	131785	-	1400	20	leuC	isopropylmalate isomerase large subunit; dehydratase component, catalyzes the isomerization between 2-isopropylmalate and 3-isopropylmalate		-0.126105	0.636724	0.999992	0.045271	0.841064	0.999968	-0.014735	0.947137	0.999941	0.0317883	0.847909	0.999963	0.145174	0.635074	0.999986	0.00170806	0.995241	0.999997	0.178663	0.481693	0.999984	0.185933	0.321535	0.999945	0.0391808	0.863346	0.999991	0.0323511	0.843169	0.999957	0.126889	0.671429	0.999923	0.0148268	0.956843	0.999979	0.264625	0.385631
4291	STM14_0133	STM14_0133	CP001363	131788	132879	-	1091	28	leuB	3-isopropylmalate dehydrogenase; catalyzes the oxidation of 3-isopropylmalate to 3-carboxy-4-methyl-2-oxopentanoate in leucine biosynthesis		-0.217742	0.300648	0.999992	-0.134011	0.438502	0.999968	-0.0362462	0.849171	0.999941	-0.064354	0.665261	0.999963	-0.0248199	0.924462	0.999986	0.0311175	0.896202	0.999997	-0.131502	0.522044	0.999984	-0.146728	0.340606	0.999945	-0.100382	0.614682	0.999991	0.0359151	0.80388	0.999957	-0.0361704	0.88751	0.999923	0.0603117	0.796689	0.999979	0.096881	0.704513
4292	STM14_0133@Antisense	STM14_0133	CP001363	131788	132879	-	1091	19	leuB	3-isopropylmalate dehydrogenase; catalyzes the oxidation of 3-isopropylmalate to 3-carboxy-4-methyl-2-oxopentanoate in leucine biosynthesis		-0.137924	0.563743	0.999992	-0.208786	0.310388	0.999968	-0.0925311	0.695457	0.999941	-0.0982615	0.568186	0.999963	-0.119041	0.712898	0.999986	-0.0441971	0.870452	0.999997	-0.0950167	0.685349	0.999984	-0.113384	0.520572	0.999945	0.127906	0.577464	0.999991	0.137625	0.393855	0.999957	-0.156037	0.60304	0.999923	-0.0612742	0.818211	0.999979	-0.263645	0.441332
4293	STM14_0134	STM14_0134	CP001363	132879	134450	-	1571	28	leuA	2-isopropylmalate synthase; catalyzes the formation of 2-isopropylmalate from acetyl-CoA and 2-oxoisovalerate in leucine biosynthesis		-0.0470689	0.801832	0.999992	0.130159	0.43674	0.999968	-0.125133	0.449303	0.999941	-0.142604	0.246095	0.999963	-0.132788	0.58212	0.999986	0.118467	0.572107	0.999997	0.0426884	0.817756	0.999984	0.110228	0.475901	0.999945	0.00830709	0.960374	0.999991	-0.119199	0.336978	0.999957	-0.0982542	0.667061	0.999923	0.0633352	0.748203	0.999979	0.106941	0.630329
4294	STM14_0134@Antisense	STM14_0134	CP001363	132879	134450	-	1571	37	leuA	2-isopropylmalate synthase; catalyzes the formation of 2-isopropylmalate from acetyl-CoA and 2-oxoisovalerate in leucine biosynthesis		-0.0224857	0.908286	0.999992	-0.00880606	0.955415	0.999968	-0.136056	0.432536	0.999941	-0.142669	0.263275	0.999963	0.00353411	0.987963	0.999986	-0.0747691	0.734071	0.999997	0.0572453	0.7549	0.999984	-0.00835196	0.9525	0.999945	-0.0844426	0.636801	0.999991	-0.0303124	0.812755	0.999957	-0.192165	0.417373	0.999923	0.0298681	0.887692	0.999979	0.102053	0.663937
114	Intergen_0102@-	Intergen_0102	CP001363	134451	134537	+	87	3	XXX	Intergen		-0.114023	0.908455	0.999992	0.0769294	0.923242	0.999968	-0.164037	0.840878	0.999941	0.0487294	0.939849	0.999963	0.0470857	0.972544	0.999986	0.267414	0.805103	0.999997	0.523191	0.554375	0.999984	0.376814	0.583249	0.999945	-0.52991	0.54785	0.999991	-0.0928496	0.883155	0.999957	0.579253	0.615956	0.999923	-0.146933	0.894624	0.999979	0.452788	0.680384
115	Intergen_0102@+	Intergen_0102	CP001363	134451	134537	+	87	9	XXX	Intergen		0.284977	0.479368	0.999992	0.395288	0.256624	0.999968	0.108893	0.771354	0.999941	-0.000945286	0.997243	0.999963	-0.0840896	0.846494	0.999986	0.129626	0.787343	0.999997	0.321034	0.407324	0.999984	0.584347	0.0513193	0.999945	0.289538	0.435989	0.999991	0.00609137	0.981858	0.999957	-0.465106	0.307899	0.999923	0.0251352	0.957214	0.999979	-0.157816	0.741995
4295	STM14_0135	STM14_0135	CP001363	134538	134624	-	86	15	leuL	leu operon leader peptide; leu operon leader peptide (SW:LPL_SALTY)		0.182767	0.470269	0.999992	0.0929651	0.661026	0.999968	-0.171883	0.460192	0.999941	-0.178035	0.329998	0.999963	0.0581395	0.846216	0.999986	-0.0412121	0.882792	0.999997	-0.0486249	0.850425	0.999984	-0.115596	0.548595	0.999945	-0.0912412	0.703464	0.999991	-0.0400486	0.816518	0.999957	-0.187726	0.550933	0.999923	-0.222088	0.42366	0.999979	0.0727735	0.802743
4296	STM14_0135@Antisense	STM14_0135	CP001363	134538	134624	-	86	21	leuL	leu operon leader peptide; leu operon leader peptide (SW:LPL_SALTY)		0.000944116	0.99705	0.999992	-0.168075	0.43788	0.999968	-0.0569789	0.793277	0.999941	0.0768681	0.640376	0.999963	0.157516	0.633302	0.999986	-0.0382105	0.894519	0.999997	-0.0561338	0.812317	0.999984	-0.107611	0.542126	0.999945	-0.0694766	0.761812	0.999991	-0.0279742	0.865351	0.999957	-0.112697	0.739647	0.999923	-0.217556	0.438064	0.999979	0.05847	0.845892
116	Intergen_0103@-	Intergen_0103	CP001363	134625	134688	+	64	7	XXX	Intergen		0.322736	0.466905	0.999992	0.431824	0.254232	0.999968	0.16842	0.677645	0.999941	0.0732367	0.813469	0.999963	-0.276315	0.579853	0.999986	0.121293	0.790656	0.999997	0.39673	0.355923	0.999984	0.43124	0.201089	0.999945	0.615807	0.101594	0.999991	0.412694	0.146319	0.999957	-0.195693	0.687892	0.999923	-0.0454785	0.919953	0.999979	-0.30994	0.557946
117	Intergen_0103@+	Intergen_0103	CP001363	134625	134688	+	64	10	XXX	Intergen		0.266293	0.500981	0.999992	0.190844	0.563028	0.999968	0.0353632	0.922902	0.999941	-0.126834	0.642078	0.999963	0.0899149	0.86693	0.999986	0.337765	0.480334	0.999997	0.160615	0.69231	0.999984	0.151461	0.612351	0.999945	0.497145	0.144088	0.999991	0.401322	0.0927241	0.999957	0.234514	0.650174	0.999923	0.334578	0.464593	0.999979	0.126791	0.784359
4297	STM14_0136	STM14_0136	CP001363	134689	134793	-	104	25	XXX	hypothetical protein		-0.0124048	0.946379	0.999992	0.0486706	0.754586	0.999968	-0.0762537	0.67423	0.999941	-0.0981304	0.463534	0.999963	0.0443168	0.852208	0.999986	0.141203	0.511235	0.999997	0.0326267	0.853305	0.999984	0.126205	0.354144	0.999945	-0.0809536	0.665456	0.999991	-0.0652437	0.62547	0.999957	-0.00310689	0.989396	0.999923	0.157396	0.44882	0.999979	-0.159243	0.487202
4299	STM14_0136@Antisense	STM14_0136	CP001363	134689	134793	-	104	1	XXX	hypothetical protein		0.638737	0.821698	0.999992	-0.439627	0.845058	NA	1.00551	0.759909	0.999941	1.44608	0.40021	0.999963	1.22009	0.571606	0.999986	-2.60781	0.134228	NA	-0.394426	0.903941	0.999984	-1.35767	0.535129	0.999945	-1.02421	0.835727	0.999991	-0.789888	0.736386	0.999957	0.282449	0.922125	0.999923	-2.54476	0.134667	0.999979	0.982355	0.73513
118	Intergen_0104@-	Intergen_0104	CP001363	134794	135066	+	273	32	XXX	Intergen		-0.0222891	0.916518	0.999992	-0.0630435	0.714749	0.999968	-0.110642	0.57207	0.999941	-0.0613325	0.669685	0.999963	-0.0655905	0.805902	0.999986	0.0515654	0.833413	0.999997	0.117953	0.575958	0.999984	-0.0108972	0.945775	0.999945	0.0939214	0.629293	0.999991	0.068748	0.619257	0.999957	0.0893362	0.726705	0.999923	0.232385	0.313248	0.999979	-0.0637804	0.802861
119	Intergen_0104@+	Intergen_0104	CP001363	134794	135066	+	273	6	XXX	Intergen		-0.111825	0.849893	0.999992	-0.299236	0.526493	0.999968	-0.289695	0.603095	0.999941	-0.306854	0.466935	0.999963	0.416686	0.562838	0.999986	0.572979	0.396068	0.999997	-0.0987117	0.861388	0.999984	-0.373904	0.370874	0.999945	-0.0684338	0.902485	0.999991	-0.106518	0.789165	0.999957	0.600498	0.384641	0.999923	0.0352914	0.960863	0.999979	-0.0203178	0.978046
4298	STM14_0136.J@Antisense	STM14_0136.J	CP001363	134879	134977	+	98	5	XXX	hypothetical protein		0.0462742	0.895947	0.999992	0.151091	0.60413	0.999968	-0.110084	0.760344	0.999941	-0.11235	0.67426	0.999963	0.0408824	0.931611	0.999986	-0.238179	0.54755	0.999997	-0.00712181	0.984228	0.999984	-0.00814973	0.976479	0.999945	0.0484333	0.892705	0.999991	-0.0219535	0.931878	0.999957	0.203239	0.65658	0.999923	-0.188883	0.618483	0.999979	-0.167966	0.719473
4300	STM14_0137	STM14_0137	CP001363	135067	135210	+	143	7	XXX	hypothetical protein		-0.222879	0.65556	0.999992	-0.0681445	0.867536	0.999968	-0.192102	0.665603	0.999941	-0.29403	0.367248	0.999963	-0.504892	0.340069	0.999986	0.160903	0.768002	0.999997	-0.314826	0.524754	0.999984	-0.436507	0.258075	0.999945	0.0460362	0.916387	0.999991	-0.358803	0.279573	0.999957	-0.582706	0.265608	0.999923	0.30019	0.557927	0.999979	0.426396	0.453046
4301	STM14_0137@Antisense	STM14_0137	CP001363	135067	135210	+	143	26	XXX	hypothetical protein		-0.231796	0.323692	0.999992	-0.320883	0.105118	0.999968	0.0465705	0.826515	0.999941	-0.0532447	0.759536	0.999963	-0.119965	0.676554	0.999986	-0.118204	0.674033	0.999997	-0.0742339	0.738884	0.999984	-0.034947	0.834889	0.999945	0.0833943	0.701086	0.999991	0.0995723	0.51986	0.999957	0.00113615	0.996683	0.999923	0.0786876	0.763555	0.999979	0.0114654	0.968875
120	Intergen_0105@-	Intergen_0105	CP001363	135211	135280	+	70	2	XXX	Intergen		0.198293	0.827837	0.999992	0.11401	0.902402	0.999968	0.106657	0.888962	0.999941	0.0466491	0.950917	0.999963	0.186746	0.881138	0.999986	-0.20179	0.884716	0.999997	-0.556852	0.582678	0.999984	-0.587901	0.505242	0.999945	-0.162383	0.844745	0.999991	-0.141066	0.843457	0.999957	-0.626615	0.676601	0.999923	0.299173	0.806518	0.999979	-0.523296	0.634315
121	Intergen_0105@+	Intergen_0105	CP001363	135211	135280	+	70	9	XXX	Intergen		-0.073798	0.843712	0.999992	-0.164038	0.587741	0.999968	0.0762196	0.813279	0.999941	0.0477589	0.84158	0.999963	-0.122116	0.767103	0.999986	-0.11062	0.772568	0.999997	0.0458062	0.901963	0.999984	-0.171282	0.533969	0.999945	0.0572042	0.863402	0.999991	-0.00786863	0.973313	0.999957	-0.307026	0.461411	0.999923	0.260325	0.458323	0.999979	0.203684	0.631428
4302	STM14_0138	STM14_0138	CP001363	135281	136225	+	944	109	leuO	leucine transcriptional activator; activator for leuABCD operon; member of LysR family of transcriptional activators		0.00248857	0.98218	0.999992	-0.0100167	0.910313	0.999968	-0.0136552	0.890767	0.999941	0.0187718	0.794414	0.999963	0.000813165	0.995948	0.999986	0.0683357	0.588537	0.999997	-0.0187261	0.858246	0.999984	-0.0681447	0.389084	0.999945	0.0125555	0.904262	0.999991	-0.0182727	0.813034	0.999957	-0.0465456	0.761651	0.999923	0.044999	0.722355	0.999979	0.056618	0.658095
4303	STM14_0138@Antisense	STM14_0138	CP001363	135281	136225	+	944	69	leuO	leucine transcriptional activator; activator for leuABCD operon; member of LysR family of transcriptional activators		0.0310554	0.834275	0.999992	0.0309487	0.794315	0.999968	0.0504365	0.700598	0.999941	0.00853818	0.929784	0.999963	0.151685	0.438513	0.999986	-0.0261534	0.875106	0.999997	0.0212867	0.880611	0.999984	0.0135222	0.898148	0.999945	0.197609	0.147264	0.999991	0.16585	0.0906132	0.999957	0.0791096	0.6783	0.999923	-0.11871	0.475713	0.999979	-0.0697374	0.697583
122	Intergen_0106@-	Intergen_0106	CP001363	136226	136609	+	384	11	XXX	Intergen		0.219434	0.548008	0.999992	0.176577	0.559004	0.999968	0.106853	0.735886	0.999941	0.0450529	0.848999	0.999963	0.281309	0.5102	0.999986	0.295538	0.461555	0.999997	0.175165	0.627452	0.999984	0.163014	0.541314	0.999945	-0.0122913	0.970872	0.999991	0.0047455	0.98383	0.999957	0.396061	0.342864	0.999923	0.485215	0.192934	0.999979	-0.0535417	0.89961
123	Intergen_0106@+	Intergen_0106	CP001363	136226	136609	+	384	42	XXX	Intergen		-0.102508	0.549202	0.999992	-0.0492894	0.735691	0.999968	0.004335	0.978722	0.999941	-0.0579139	0.628552	0.999963	-0.186376	0.410228	0.999986	0.0544767	0.788826	0.999997	-0.0696372	0.681517	0.999984	-0.00541615	0.967345	0.999945	-0.0557047	0.728715	0.999991	-0.130179	0.26932	0.999957	-0.0434831	0.83965	0.999923	-0.149467	0.439945	0.999979	-0.146305	0.503396
4304	STM14_0139.R	STM14_0139.R	CP001363	136571	138271	+	1700	29	ilvI	Acetolactate synthase large subunit (EC 2.2.1.6); Branched-Chain Amino Acid Biosynthesis		-0.128473	0.566979	0.999992	0.00718332	0.970174	0.999968	0.0269279	0.898131	0.999941	-0.0319111	0.837756	0.999963	-0.130774	0.637642	0.999986	-0.165603	0.503428	0.999997	-0.0625448	0.769647	0.999984	-0.0247039	0.883815	0.999945	-0.00831116	0.967951	0.999991	-0.0403279	0.784611	0.999957	0.0512454	0.844807	0.999923	-0.0516761	0.827379	0.999979	0.289801	0.27213
4305	STM14_0139.R@Antisense	STM14_0139.R	CP001363	136571	138271	+	1700	31	ilvI	Acetolactate synthase large subunit (EC 2.2.1.6); Branched-Chain Amino Acid Biosynthesis		-0.0831116	0.656675	0.999992	-0.118328	0.442239	0.999968	0.0916767	0.571257	0.999941	0.0957222	0.451036	0.999963	-0.200085	0.391596	0.999986	-0.0354323	0.864227	0.999997	-0.058808	0.729622	0.999984	-0.0180851	0.88693	0.999945	-0.119412	0.483197	0.999991	-0.0258754	0.836695	0.999957	-0.130224	0.564575	0.999923	-0.0303051	0.880769	0.999979	0.025565	0.908765
4306	STM14_0140.RJ	STM14_0140.RJ	CP001363	138271	138765	+	494	11	ilvH	Acetolactate synthase small subunit (EC 2.2.1.6); Branched-Chain Amino Acid Biosynthesis		-0.0406407	0.90755	0.999992	-0.0974578	0.731155	0.999968	0.2227	0.472039	0.999941	0.121828	0.597156	0.999963	0.187747	0.633265	0.999986	0.21598	0.565912	0.999997	0.0574513	0.864619	0.999984	0.00661006	0.978524	0.999945	0.463545	0.126446	0.999991	0.261791	0.242348	0.999957	0.192571	0.619562	0.999923	0.12158	0.745937	0.999979	-0.0223426	0.958507
4307	STM14_0140.RJ@Antisense	STM14_0140.RJ	CP001363	138271	138765	+	494	5	ilvH	Acetolactate synthase small subunit (EC 2.2.1.6); Branched-Chain Amino Acid Biosynthesis		0.103117	0.797033	0.999992	0.0779291	0.81342	0.999968	0.469697	0.182836	0.999941	0.409701	0.115324	0.999963	-0.140222	0.758714	0.999986	0.397968	0.410232	0.999997	-0.00525587	0.989557	0.999984	-0.164939	0.592231	0.999945	-0.108041	0.789101	0.999991	0.124964	0.655973	0.999957	-0.583718	0.220992	0.999923	0.348726	0.455781	0.999979	-0.0654376	0.890899
4308	STM14_0141	STM14_0141	CP001363	138755	138877	-	122	6	XXX	hypothetical protein		-0.355251	0.473201	0.999992	-0.177478	0.671036	0.999968	0.190006	0.685242	0.999941	0.287234	0.401284	0.999963	0.994162	0.159613	0.999986	0.318082	0.57845	0.999997	-0.209806	0.649429	0.999984	-0.0877875	0.80183	0.999945	0.0549912	0.91253	0.999991	0.126307	0.7155	0.999957	0.734164	0.319888	0.999923	0.302595	0.58704	0.999979	0.106268	0.863069
4311	STM14_0141@Antisense	STM14_0141	CP001363	138755	138877	-	122	2	XXX	hypothetical protein		-0.483438	0.646441	0.999992	-0.68958	0.486868	0.999968	0.165954	0.82315	0.999941	0.1302	0.849316	0.999963	0.209781	0.841679	0.999986	-1.27991	0.26634	0.999997	-0.495256	0.640784	0.999984	-0.712945	0.411498	0.999945	0.500228	0.482094	0.999991	0.394674	0.529254	0.999957	-0.285482	0.810734	0.999923	-0.340909	0.711866	0.999979	-0.0328943	0.980584
4309	STM14_0141.J	STM14_0141.J	CP001363	138860	138988	+	128	1	XXX	hypothetical protein		0.274401	0.761675	0.999992	0.462511	0.570389	0.999968	0.0693527	0.936217	0.999941	0.160931	0.806424	0.999963	0.295332	0.789753	0.999986	0.47246	0.753955	0.999997	0.0689214	0.939918	0.999984	0.163425	0.829865	0.999945	-0.618111	0.538038	0.999991	-0.184516	0.787965	0.999957	-0.882297	0.514654	0.999923	0.368802	0.796283	0.999979	-1.24075	0.359124
4310	STM14_0141.J@Antisense	STM14_0141.J	CP001363	138860	138988	+	128	2	XXX	hypothetical protein		-0.39158	0.701175	0.999992	-0.465822	0.642141	0.999968	0.198658	0.825814	0.999941	-0.126645	0.860424	0.999963	-0.44268	0.754283	0.999986	-1.60638	0.251897	0.999997	-0.502092	0.619323	0.999984	-0.0132306	0.986491	0.999945	0.0909673	0.9243	0.999991	0.213181	0.739979	0.999957	-0.574563	0.688469	0.999923	-0.862493	0.449413	0.999979	-0.362192	0.790064
124	Intergen_0107@+	Intergen_0107	CP001363	138878	139048	+	171	1	XXX	Intergen		NA	NA	NA	NA	NA	NA	NA	NA	NA	NA	NA	NA	NA	NA	NA	1.04711	0.831536	NA	1.00221	0.839627	0.999984	0.451909	0.911179	0.999945	NA	NA	NA	NA	NA	NA	NA	NA	NA	NA	NA	NA	NA	NA
4313	STM14_0142@Antisense	STM14_0142	CP001363	139049	140053	+	1004	1	fruR	DNA-binding transcriptional regulator FruR; binds D-fructose as an inducer; involved in regulation of operons for central pathways of carbon metabolism		NA	NA	NA	NA	NA	NA	NA	NA	NA	NA	NA	NA	NA	NA	NA	NA	NA	NA	NA	NA	NA	NA	NA	NA	NA	NA	NA	NA	NA	NA	NA	NA	NA	NA	NA	NA	NA	NA
4312	STM14_0142.J	STM14_0142.J	CP001363	140050	140199	-	149	1	XXX	hypothetical protein		-0.626373	0.801306	0.999992	0.366817	0.851404	NA	-0.0561226	0.973059	0.999941	0.156062	0.900862	0.999963	-2.44204	0.21574	0.999986	-0.0598716	0.98482	NA	0.675521	0.71206	0.999984	0.826738	0.593902	0.999945	-0.540362	0.751135	0.999991	-0.55133	0.669825	0.999957	-0.897409	0.569864	0.999923	1.05278	0.626584	0.999979	0.982355	0.73513
4314	STM14_0143	STM14_0143	CP001363	140204	140338	-	134	1	XXX	hypothetical protein		-0.755337	0.417058	0.999992	-0.70716	0.334064	0.999968	0.120042	0.916041	0.999941	-0.0744528	0.924607	0.999963	-0.934207	0.455213	0.999986	0.594915	0.658245	0.999997	-0.288453	0.731618	0.999984	-0.217592	0.717844	0.999945	0.727319	0.487269	0.999991	0.164462	0.819884	0.999957	-0.554291	0.628391	0.999923	0.574151	0.658345	0.999979	-1.09614	0.460638
4315	STM14_0143@Antisense	STM14_0143	CP001363	140204	140338	-	134	2	XXX	hypothetical protein		0.131039	0.847008	0.999992	0.522793	0.37383	0.999968	-0.110163	0.865395	0.999941	-0.155897	0.751768	0.999963	0.658496	0.428872	0.999986	-0.266673	0.748138	0.999997	-0.78459	0.323668	0.999984	-0.413248	0.509315	0.999945	-1.2325	0.131606	0.999991	-0.296023	0.585172	0.999957	-0.17668	0.855183	0.999923	-0.564341	0.511798	0.999979	-0.234621	0.779238
125	Intergen_0109@-	Intergen_0109	CP001363	140339	140495	+	157	6	XXX	Intergen		-0.00950246	0.987893	0.999992	-0.00496325	0.992534	0.999968	-0.205309	0.696685	0.999941	-0.303379	0.468492	0.999963	-0.149381	0.847582	0.999986	-0.214289	0.69764	0.999997	0.339003	0.551237	0.999984	0.376394	0.38235	0.999945	0.168182	0.737253	0.999991	0.116338	0.750106	0.999957	0.39486	0.571124	0.999923	-0.753219	0.186841	0.999979	0.895654	0.172506
126	Intergen_0109@+	Intergen_0109	CP001363	140339	140495	+	157	6	XXX	Intergen		-0.393819	0.396427	0.999992	-0.335961	0.383931	0.999968	-0.18143	0.661234	0.999941	-0.143006	0.642915	0.999963	0.142466	0.775522	0.999986	-0.0496345	0.919388	0.999997	-0.204352	0.641568	0.999984	-0.170538	0.604722	0.999945	0.050248	0.900874	0.999991	0.0283234	0.921517	0.999957	0.0346393	0.944828	0.999923	-0.656574	0.206203	0.999979	0.266563	0.644461
4316	STM14_0144@Antisense	STM14_0144	CP001363	140496	140633	+	137	1	XXX	hypothetical protein		-0.640558	0.772233	0.999992	-0.43009	0.852885	NA	-0.876514	0.671458	0.999941	-0.736869	0.69888	0.999963	0.330302	0.918743	NA	-0.884602	0.738202	NA	-1.10763	0.641349	0.999984	-1.04375	0.635935	0.999945	0.0819344	0.961521	0.999991	-0.0840704	0.956372	0.999957	-1.09328	0.820909	0.999923	-0.0995786	0.965702	0.999979	-0.333032	0.920365
127	Intergen_0110@-	Intergen_0110	CP001363	140634	140658	+	25	1	XXX	Intergen		-2.00524	0.626952	0.999992	-1.12972	0.779255	NA	-0.762711	0.877982	0.999941	-0.296991	0.941714	0.999963	-1.70283	0.66826	NA	NA	NA	NA	-0.218973	0.945686	0.999984	-0.292442	0.918255	0.999945	-0.397213	0.936272	0.999991	-0.426407	0.916462	0.999957	-0.266881	0.933107	0.999923	NA	NA	NA	2.69933	0.4877
4317	STM14_0145@Antisense	STM14_0145	CP001363	140659	141117	+	458	7	mraZ	cell division protein MraZ; MraZ; UPF0040; crystal structure shows similarity to AbrB		-0.270879	0.581201	0.999992	-0.258284	0.528379	0.999968	-0.666776	0.148613	0.999941	-0.579239	0.120163	0.999963	-0.726075	0.221954	0.999986	-1.08051	0.0467938	0.999997	0.292193	0.504027	0.999984	0.176903	0.604115	0.999945	0.0806058	0.849816	0.999991	0.231107	0.463152	0.999957	0.0675293	0.895195	0.999923	-0.198893	0.639292	0.999979	-0.226344	0.722691
4318	STM14_0146	STM14_0146	CP001363	141119	142060	+	941	1	mraW	S-adenosyl-methyltransferase MraW; similar to Escherichia coli putative apolipoprotein (AAC73193.1)		0.0791024	0.916037	0.999992	-0.0277439	0.962821	0.999968	-0.841392	0.193556	0.999941	-0.575715	0.211039	0.999963	-0.679377	0.348626	0.999986	-0.891439	0.165687	0.999997	0.512679	0.474638	0.999984	0.502713	0.3198	0.999945	0.294105	0.587553	0.999991	-0.1651	0.703747	0.999957	0.482864	0.416386	0.999923	-0.0496385	0.927352	0.999979	0.305863	0.71628
4319	STM14_0146@Antisense	STM14_0146	CP001363	141119	142060	+	941	22	mraW	S-adenosyl-methyltransferase MraW; similar to Escherichia coli putative apolipoprotein (AAC73193.1)		-0.301811	0.259148	0.999992	-0.205053	0.375106	0.999968	-0.346269	0.187512	0.999941	-0.250183	0.202492	0.999963	-0.685223	0.0278667	0.999986	-0.747426	0.0164325	0.999997	-0.278265	0.2823	0.999984	-0.0811064	0.690922	0.999945	-0.0269391	0.917662	0.999991	-0.0576966	0.762482	0.999957	-0.0862852	0.747545	0.999923	0.189609	0.460672	0.999979	0.0488825	0.884829
4320	STM14_0147@Antisense	STM14_0147	CP001363	142057	142422	+	365	3	ftsL	cell division protein FtsL; membrane bound cell division protein at septum containing leucine zipper motif		-0.0956624	0.90041	0.999992	0.0633087	0.920717	0.999968	-0.474908	0.587278	0.999941	-0.425489	0.539474	0.999963	-1.64133	0.0501566	0.999986	-0.882328	0.308398	0.999997	-0.791276	0.334002	0.999984	-0.708634	0.258532	0.999945	-0.547177	0.548111	0.999991	-0.0265652	0.965885	0.999957	-1.46109	0.0748861	0.999923	-0.655539	0.417488	0.999979	-0.4498	0.652201
4321	STM14_0148@Antisense	STM14_0148	CP001363	142438	144204	+	1766	1	ftsI	division specific transpeptidase; similar to Escherichia coli septum formation; penicillin-binding protein 3; peptidoglycan synthetase (AAC73195.1)		-1.5563	0.193314	0.999992	-1.63333	0.0944135	0.999968	0.0250648	0.978832	0.999941	0.0986151	0.897443	0.999963	-1.08078	0.353487	0.999986	-1.56334	0.300687	0.999997	-1.06822	0.324114	0.999984	-1.25857	0.124408	0.999945	0.692109	0.415451	0.999991	0.438528	0.545004	0.999957	-0.707246	0.515706	0.999923	0.8792	0.338325	0.999979	0.254284	0.880489
4322	STM14_0150@Antisense	STM14_0150	CP001363	145675	147033	+	1358	2	murF	UDP-N-acetylmuramoyl-tripeptide--D-alanyl-D- alanine ligase; similar to Escherichia coli D-alanine-D-alanine-adding enzyme (AAC73197.1)		-0.237615	0.734001	0.999992	-0.18521	0.746273	0.999968	-0.713923	0.245199	0.999941	-0.564458	0.275044	0.999963	-1.13694	0.0483709	0.999986	-1.12487	0.0769498	0.999997	0.0842702	0.898908	0.999984	0.179165	0.712011	0.999945	0.497459	0.309263	0.999991	0.620196	0.106678	0.999957	-0.340487	0.500934	0.999923	-0.176814	0.736257	0.999979	0.0613088	0.944045
4323	STM14_0151@Antisense	STM14_0151	CP001363	147027	148109	+	1082	2	mraY	phospho-N-acetylmuramoyl-pentapeptide- transferase; First step of the lipid cycle reactions in the biosynthesis of the cell wall peptidoglycan		1.07205	0.393181	0.999992	0.721365	0.487145	0.999968	0.0142301	0.987981	0.999941	-0.200159	0.776858	0.999963	0.699549	0.534645	0.999986	-0.066223	0.957989	0.999997	0.747415	0.588152	0.999984	0.428405	0.668725	0.999945	-0.578685	0.590873	0.999991	-0.158408	0.818662	0.999957	0.101658	0.934423	0.999923	0.725517	0.497294	0.999979	-0.9752	0.513968
4324	STM14_0152	STM14_0152	CP001363	148112	149428	+	1316	2	murD	UDP-N-acetylmuramoyl-L-alanyl-D-glutamate synthetase; UDP-N-acetylmuramoylalanine--D-glutamate ligase; involved in peptidoglycan biosynthesis; cytoplasmic; catalyzes the addition of glutamate to the nucleotide precursor UDP-N-acetylmuramoyl-L-alanine during cell wall formation		-0.314396	0.869593	0.999992	-0.141451	0.942119	NA	2.33795	0.424851	0.999941	3.01341	0.0978343	0.999963	2.58432	0.457771	NA	-1.20802	0.572679	NA	0.261262	0.880385	0.999984	0.536379	0.714744	0.999945	2.52079	0.331851	0.999991	1.95461	0.374698	0.999957	2.78664	0.444833	0.999923	-0.297004	0.87328	0.999979	-1.27662	0.673235
4325	STM14_0152@Antisense	STM14_0152	CP001363	148112	149428	+	1316	1	murD	UDP-N-acetylmuramoyl-L-alanyl-D-glutamate synthetase; UDP-N-acetylmuramoylalanine--D-glutamate ligase; involved in peptidoglycan biosynthesis; cytoplasmic; catalyzes the addition of glutamate to the nucleotide precursor UDP-N-acetylmuramoyl-L-alanine during cell wall formation		-0.372092	0.468689	0.999992	-0.0556827	0.895952	0.999968	-0.3066	0.525848	0.999941	-0.29224	0.405095	0.999963	-0.0742934	0.891262	0.999986	-0.257576	0.64456	0.999997	-0.199541	0.696321	0.999984	-0.24135	0.52643	0.999945	0.0160355	0.972722	0.999991	-0.0526324	0.871778	0.999957	-0.449314	0.428401	0.999923	0.234286	0.659458	0.999979	-0.337462	0.643614
4326	STM14_0153@Antisense	STM14_0153	CP001363	149428	150672	+	1244	1	ftsW	cell division protein FtsW; integral membrane protein involved in stabilizing FstZ ring during cell division		0.556292	0.710873	0.999992	0.890314	0.520858	NA	0.401266	0.745281	0.999941	0.407186	0.731203	0.999963	1.33744	0.459569	0.999986	-1.13142	0.546569	NA	0.565078	0.691784	0.999984	0.473282	0.731609	0.999945	-0.00695407	0.996005	0.999991	0.257418	0.819185	0.999957	0.922397	0.642817	0.999923	-2.40879	0.237596	0.999979	-0.563544	0.755872
128	Intergen_0112@-	Intergen_0112	CP001363	151737	151854	+	118	2	XXX	Intergen		0.596661	0.325185	0.999992	0.69605	0.167213	0.999968	-0.640078	0.291258	0.999941	-0.423021	0.32966	0.999963	0.00274183	0.997019	0.999986	0.293603	0.709451	0.999997	0.674479	0.252216	0.999984	0.601013	0.190709	0.999945	-0.0910764	0.872637	0.999991	-0.254673	0.527661	0.999957	-0.121534	0.869413	0.999923	0.113445	0.874613	0.999979	-0.787789	0.317664
4327	STM14_0155@Antisense	STM14_0155	CP001363	151855	153330	+	1475	1	murC	UDP-N-acetylmuramate--L-alanine ligase; Catalyzes the formation of UDP-N-acetylmuramoyl-L-alanine from UDP-N-acetylmuramate and L-alanine in peptidoglycan synthesis		NA	NA	NA	NA	NA	NA	0.465806	0.92279	0.999941	1.41398	0.565159	0.999963	NA	NA	NA	NA	NA	NA	NA	NA	NA	NA	NA	NA	-0.397213	0.936272	0.999991	-0.426407	0.916462	0.999957	NA	NA	NA	NA	NA	NA	2.2611	0.646202
4328	STM14_0156@Antisense	STM14_0156	CP001363	153323	154243	+	920	24	ddl_2	D-alanine--D-alanine ligase; D-alanine--D-alanine ligase; DdlA; DdlB; cytoplasmic; catalyzes the formation of D-alanyl-D-alanine from two D-alanines in peptidoglycan synthesis; there are two forms of this enzyme in Escherichia coli		-0.136042	0.607511	0.999992	-0.0654175	0.763569	0.999968	-0.0880385	0.71688	0.999941	-0.102745	0.564075	0.999963	0.0223807	0.942914	0.999986	0.00720064	0.979909	0.999997	-0.133349	0.602724	0.999984	-0.0910141	0.633446	0.999945	-0.0393283	0.872843	0.999991	-0.0140399	0.934611	0.999957	-0.167851	0.586036	0.999923	-0.00926064	0.973136	0.999979	-0.00400623	0.99082
4329	STM14_0157@Antisense	STM14_0157	CP001363	154245	155075	+	830	5	ftsQ	cell division protein FtsQ; involved in septum formation		-0.0820175	0.815891	0.999992	-0.145082	0.611524	0.999968	-0.0623091	0.828737	0.999941	-0.164315	0.467344	0.999963	0.479132	0.231339	0.999986	0.340188	0.400101	0.999997	0.132268	0.690385	0.999984	-0.0705373	0.778999	0.999945	-0.392549	0.20868	0.999991	-0.329228	0.134212	0.999957	0.4677	0.243249	0.999923	0.36538	0.345783	0.999979	0.305051	0.44328
4330	STM14_0158@Antisense	STM14_0158	CP001363	155072	156334	+	1262	1	ftsA	cell division protein FtsA; ATP-binding involved in recruitment of FtsK to Z ring; essential cell division protein; colocalizes with FtsZ through direct interaction to the septal ring structure; structurally similar to eukaryotic actin; binds directly to the cell membrane		-0.375423	0.662727	0.999992	-0.820893	0.252604	0.999968	-0.11577	0.884962	0.999941	0.179708	0.772451	0.999963	-0.529979	0.598935	0.999986	-0.72684	0.452452	0.999997	-0.0503932	0.94693	0.999984	-0.326211	0.552891	0.999945	-0.0910121	0.912575	0.999991	0.271109	0.64972	0.999957	-0.453358	0.629075	0.999923	-0.237454	0.770954	0.999979	0.748584	0.448734
4331	STM14_0159	STM14_0159	CP001363	156395	157546	+	1151	1	ftsZ	cell division protein FtsZ; GTPase; similar structure to tubulin; forms ring-shaped polymers at the site of cell division; other proteins such as FtsA, ZipA, and ZapA, interact with and regulate FtsZ function		-1.09664	0.477617	0.999992	-0.123936	0.901934	0.999968	-0.689117	0.515918	0.999941	-0.718176	0.396909	0.999963	-0.492692	0.815519	0.999986	-0.476875	0.774892	NA	-0.373482	0.776344	0.999984	-0.570056	0.537177	0.999945	-0.309344	0.773354	0.999991	-0.249505	0.747244	0.999957	0.710922	0.666059	0.999923	0.0883171	0.948	0.999979	1.09265	0.556354
129	Intergen_0114@-	Intergen_0114	CP001363	157547	157646	+	100	2	XXX	Intergen		-1.62423	0.0575819	0.999992	-1.68488	0.0159883	0.999968	-1.96055	0.104625	0.999941	-1.91542	0.00265346	0.489417	-2.04977	0.0379282	0.999986	-3.48478	0.00270127	0.396368	0.368283	0.531016	0.999984	0.306959	0.480189	0.999945	-0.175409	0.766366	0.999991	-0.148222	0.717613	0.999957	-0.0388525	0.958259	0.999923	-0.319405	0.661138	0.999979	-0.155786	0.912814
130	Intergen_0114@+	Intergen_0114	CP001363	157547	157646	+	100	3	XXX	Intergen		-0.665147	0.25888	0.999992	-0.360119	0.467248	0.999968	-0.619325	0.280612	0.999941	-0.871331	0.0407077	0.999963	0.498499	0.496943	0.999986	-0.706229	0.296114	0.999997	-0.138868	0.794194	0.999984	0.0372314	0.926183	0.999945	0.0558094	0.912703	0.999991	-0.156121	0.660881	0.999957	0.441574	0.551068	0.999923	-0.731205	0.259956	0.999979	-0.3758	0.659332
4332	STM14_0160	STM14_0160	CP001363	157647	158564	+	917	4	lpxC	UDP-3-O-[3-hydroxymyristoyl] N-acetylglucosamine deacetylase; zinc-dependent; catalyzes the deacetylation of UDP-(3-O-acyl)-N-acetylglucosamine to UDP-3-O-(3-hydroxytetradecanoyl)-glucosamine in the second step of lipid A biosynthesis		-1.98293	0.00277913	0.999992	-1.50474	0.0101119	0.999968	-0.918807	0.155586	0.999941	-1.05523	0.0334811	0.999963	-1.59588	0.0497147	0.999986	-0.787573	0.265805	0.999997	-0.411584	0.407684	0.999984	-0.310492	0.456187	0.999945	0.131329	0.80518	0.999991	0.281707	0.437931	0.999957	-0.440757	0.527033	0.999923	-0.488905	0.443378	0.999979	0.273843	0.807866
4333	STM14_0160@Antisense	STM14_0160	CP001363	157647	158564	+	917	3	lpxC	UDP-3-O-[3-hydroxymyristoyl] N-acetylglucosamine deacetylase; zinc-dependent; catalyzes the deacetylation of UDP-(3-O-acyl)-N-acetylglucosamine to UDP-3-O-(3-hydroxytetradecanoyl)-glucosamine in the second step of lipid A biosynthesis		-1.90244	0.0522943	0.999992	-1.70994	0.0307354	0.999968	-0.723601	0.591766	0.999941	-0.878342	0.321294	0.999963	-2.89362	0.0103702	0.999986	-3.76754	0.00187339	0.289521	0.20979	0.762012	0.999984	-0.0588932	0.914746	0.999945	-0.61766	0.331151	0.999991	-0.471358	0.294981	0.999957	-0.696569	0.420832	0.999923	-0.237183	0.74751	0.999979	1.43931	0.467906
131	Intergen_0115@-	Intergen_0115	CP001363	158565	158842	+	278	4	XXX	Intergen		-0.10819	0.854919	0.999992	-0.217791	0.683405	0.999968	-0.228131	0.66012	0.999941	-0.0306966	0.941648	0.999963	-0.354647	0.623796	0.999986	0.0775671	0.91416	0.999997	-0.00329771	0.995363	0.999984	0.0303994	0.944758	0.999945	-0.442299	0.419563	0.999991	-0.115552	0.777793	0.999957	-0.103564	0.881122	0.999923	0.177864	0.796201	0.999979	0.583285	0.368814
132	Intergen_0115@+	Intergen_0115	CP001363	158565	158842	+	278	2	XXX	Intergen		0.511336	0.290954	0.999992	0.517596	0.186886	0.999968	-0.142516	0.741607	0.999941	-0.282228	0.383101	0.999963	0.189056	0.758464	0.999986	0.437115	0.442782	0.999997	0.360874	0.459962	0.999984	0.0988106	0.783901	0.999945	-0.487312	0.299649	0.999991	-0.344249	0.280857	0.999957	-0.0027495	0.996441	0.999923	0.0399373	0.943819	0.999979	-0.105182	0.846082
4334	STM14_0161	STM14_0161	CP001363	158843	159340	+	497	1	yacA	SecA regulator SecM; secM translational pause allows for the initiation of secA translation		1.20293	0.416823	0.999992	-0.306091	0.798367	0.999968	-1.01451	0.530013	0.999941	-0.630254	0.607112	0.999963	-3.37195	0.0959291	0.999986	-0.175826	0.936509	NA	-0.381382	0.854795	0.999984	-1.32834	0.280624	0.999945	0.199879	0.875029	0.999991	0.601878	0.508618	0.999957	-0.573487	0.69749	0.999923	1.12357	0.52613	0.999979	-0.36032	0.820245
4335	STM14_0161@Antisense	STM14_0161	CP001363	158843	159340	+	497	13	yacA	SecA regulator SecM; secM translational pause allows for the initiation of secA translation		-0.172734	0.614183	0.999992	-0.265675	0.370798	0.999968	-0.0976334	0.730014	0.999941	0.0215235	0.92049	0.999963	-0.096262	0.813365	0.999986	-0.487817	0.290383	0.999997	0.0287093	0.928534	0.999984	-0.0329296	0.892836	0.999945	0.0690812	0.806496	0.999991	0.0337639	0.874919	0.999957	-0.137856	0.738785	0.999923	0.0252396	0.943616	0.999979	0.0752564	0.858288
4336	STM14_0162	STM14_0162	CP001363	159402	162107	+	2705	4	secA	preprotein translocase subunit SecA; functions in protein export; can interact with acidic membrane phospholipids and the SecYEG protein complex; binds to preproteins; binds to ATP and undergoes a conformational change to promote membrane insertion of SecA/bound preprotein; ATP hydrolysis appears to drive release of the preprotein from SecA and deinsertion of SecA from the membrane; additional pr…		0.40559	0.525826	0.999992	0.61381	0.238848	0.999968	-0.0876822	0.868222	0.999941	-0.217359	0.59364	0.999963	-0.0737225	0.966029	0.999986	-0.778326	0.256078	0.999997	0.264649	0.683306	0.999984	0.261615	0.594656	0.999945	0.374011	0.453801	0.999991	0.32928	0.349202	0.999957	0.937053	0.582693	0.999923	-0.254126	0.660296	0.999979	-0.0223	0.975025
4339	STM14_0162@Antisense	STM14_0162	CP001363	159402	162107	+	2705	5	secA	preprotein translocase subunit SecA; functions in protein export; can interact with acidic membrane phospholipids and the SecYEG protein complex; binds to preproteins; binds to ATP and undergoes a conformational change to promote membrane insertion of SecA/bound preprotein; ATP hydrolysis appears to drive release of the preprotein from SecA and deinsertion of SecA from the membrane; additional pr…		-0.271394	0.566079	0.999992	-0.386018	0.352855	0.999968	-0.263564	0.539476	0.999941	-0.169212	0.632158	0.999963	-0.185069	0.774636	0.999986	-0.08782	0.882666	0.999997	-0.549842	0.253856	0.999984	-0.378672	0.294055	0.999945	-0.450655	0.355026	0.999991	-0.21182	0.556058	0.999957	-0.494533	0.487998	0.999923	-0.110313	0.845608	0.999979	0.016228	0.978285
133	Intergen_0117@-	Intergen_0117	CP001363	162108	162258	+	151	7	XXX	Intergen		-0.0592751	0.905102	0.999992	-0.0449237	0.916338	0.999968	-0.300263	0.486958	0.999941	-0.25433	0.431538	0.999963	-0.191575	0.731513	0.999986	-0.0218726	0.971317	0.999997	-0.197739	0.691435	0.999984	-0.225966	0.561605	0.999945	0.269556	0.506053	0.999991	0.0361928	0.909716	0.999957	-0.235856	0.667937	0.999923	0.454304	0.396228	0.999979	-0.0591456	0.923291
134	Intergen_0117@+	Intergen_0117	CP001363	162108	162258	+	151	1	XXX	Intergen		1.00981	0.384714	0.999992	0.73158	0.516635	0.999968	-0.51638	0.66457	0.999941	-0.458351	0.628376	0.999963	-1.00138	0.446311	0.999986	-0.522257	0.779941	NA	-0.041917	0.975999	0.999984	-0.15923	0.885515	0.999945	0.0295283	0.979287	0.999991	-0.102832	0.906781	0.999957	-2.88671	0.0574461	0.999923	-0.000374189	0.999806	0.999979	-0.388112	0.761478
4337	STM14_0162.P	STM14_0162.P	CP001363	162177	162250	+	73	2	XXX	XXX		0.279868	0.748877	0.999992	0.578809	0.453647	0.999968	0.0990074	0.89353	0.999941	0.103661	0.858031	0.999963	0.289282	0.809236	0.999986	1.08767	0.299167	0.999997	0.0239931	0.978976	0.999984	0.576252	0.408817	0.999945	-0.446732	0.590332	0.999991	-0.0684972	0.905593	0.999957	0.617203	0.563846	0.999923	0.119188	0.92713	0.999979	-0.147937	0.882792
4338	STM14_0162.P@Antisense	STM14_0162.P	CP001363	162177	162250	+	73	5	XXX	XXX		0.723807	0.124201	0.999992	0.757871	0.0543284	0.999968	-0.375038	0.398419	0.999941	-0.453844	0.167589	0.999963	-0.0577375	0.918296	0.999986	0.646379	0.210814	0.999997	-0.00169453	0.997354	0.999984	0.0317108	0.93506	0.999945	-0.255022	0.569309	0.999991	-0.388842	0.218413	0.999957	0.356849	0.503323	0.999923	0.4875	0.341637	0.999979	-0.495231	0.344776
4340	STM14_0163	STM14_0163	CP001363	162259	162654	+	395	1	mutT	nucleoside triphosphate pyrophosphohydrolase; similar to Escherichia coli 7,8-dihydro-8-oxoguanine-triphosphatase; prefers dGTP; causes AT-GC transversions (AAC73210.1)		0.189274	0.788609	0.999992	0.0391373	0.947051	0.999968	-0.323431	0.658197	0.999941	0.0463824	0.926709	0.999963	0.304516	0.724955	0.999986	-0.19839	0.813677	0.999997	-0.36013	0.628367	0.999984	-0.294273	0.585026	0.999945	-0.166244	0.81752	0.999991	-0.153202	0.749438	0.999957	0.50713	0.535094	0.999923	0.0985728	0.897863	0.999979	-0.741428	0.44198
4341	STM14_0163@Antisense	STM14_0163	CP001363	162259	162654	+	395	6	mutT	nucleoside triphosphate pyrophosphohydrolase; similar to Escherichia coli 7,8-dihydro-8-oxoguanine-triphosphatase; prefers dGTP; causes AT-GC transversions (AAC73210.1)		-0.930792	0.129093	0.999992	-0.883378	0.0621944	0.999968	0.243902	0.60604	0.999941	0.364353	0.29312	0.999963	-0.0159463	0.988293	0.999986	-0.226219	0.696011	0.999997	0.0641256	0.895605	0.999984	-0.0388762	0.912137	0.999945	0.114508	0.82041	0.999991	-0.201705	0.621019	0.999957	-0.28088	0.684609	0.999923	0.00561882	0.991644	0.999979	0.779873	0.31355
4342	STM14_0164	STM14_0164	CP001363	162688	162822	-	134	5	XXX	XXX		0.305341	0.506739	0.999992	0.323159	0.43725	0.999968	0.0441342	0.919382	0.999941	-0.231277	0.509486	0.999963	0.658932	0.282012	0.999986	0.0405022	0.940812	0.999997	-0.116623	0.81567	0.999984	0.0225634	0.953738	0.999945	0.100041	0.826081	0.999991	0.0564456	0.85819	0.999957	0.511065	0.427219	0.999923	0.100753	0.844486	0.999979	-0.34724	0.547357
4343	STM14_0164@Antisense	STM14_0164	CP001363	162688	162822	-	134	1	XXX	XXX		1.74171	0.239469	0.999992	-0.00844953	0.994407	0.999968	-0.130367	0.908375	0.999941	-0.693715	0.454283	0.999963	0.575284	0.749714	0.999986	-0.737638	0.661532	NA	1.97176	0.165718	0.999984	0.673249	0.48554	0.999945	-0.0391731	0.97337	0.999991	-0.25451	0.758565	0.999957	0.750591	0.666936	0.999923	0.279477	0.821309	0.999979	-0.477413	0.745326
135	Intergen_0119@-	Intergen_0119	CP001363	162823	162874	+	52	1	XXX	Intergen		0.567149	0.569977	0.999992	0.412047	0.611614	0.999968	-0.169687	0.84176	0.999941	0.0582444	0.932883	0.999963	0.240976	0.835885	0.999986	0.68924	0.558986	0.999997	-0.394185	0.733155	0.999984	-0.453673	0.582801	0.999945	-1.75698	0.140769	0.999991	-0.517642	0.513199	0.999957	0.0765903	0.948942	0.999923	0.142334	0.90963	0.999979	0.13242	0.899596
4344	STM14_0165	STM14_0165	CP001363	162875	162979	+	104	1	XXX	putative transcriptional regulator, LysR family		2.1774	0.314401	0.999992	1.78094	0.400176	NA	-1.10441	0.659062	0.999941	-0.801401	0.719921	0.999963	-1.79197	0.441279	0.999986	-0.294761	0.92182	NA	1.99592	0.36564	0.999984	1.57753	0.416849	0.999945	1.19869	0.460254	0.999991	0.975972	0.510836	0.999957	0.101273	0.953205	0.999923	0.684857	0.772898	0.999979	-1.30537	0.599752
[truncated: 14,263 more rows]
[truncated: 52 more columns]

## Sheet: Mutants under selection
Mutants under selection by polymyxin B or D66 in at least one condition												Effect of polymyxin B (PMB)																		Effect of 100uM D66 alone																		Effect of 25uM D66+PMB vs PMB
[truncated: 132 more rows]
[truncated: 53 more columns]
